# Supplementary material for: Proteomic Comparison of Bone Marrow Derived Osteoblasts and Mesenchymal Stem Cells
Source: Int J Mol Sci. 2021 May 26;22(11):5665. doi: 10.3390/ijms22115665 (PMC8198503; doi:10.3390/ijms22115665)
Supplement: Supplementary file 1 [file ijms-22-05665-s001.zip]

Archive with 2 entries (2 files):
- ijms-1227618-Supplementary File 2.xlsx
- ijms-1227618-suppl-english.pdf
