# Supplementary material for: Proteomic Comparison of Bone Marrow Derived Osteoblasts and Mesenchymal Stem Cells
Source: Int J Mol Sci. 2021 May 26;22(11):5665. doi: 10.3390/ijms22115665 (PMC8198503; doi:10.3390/ijms22115665)
Supplement: Supplementary file 1 [file ijms-22-05665-s001.zip › ijms-1227618-Supplementary File 2.xlsx]

## Sheet: 1 - Raw data from MaxQuant
LFQ intensity CC_hOB_1	LFQ intensity CC_hOB_2	LFQ intensity CC_hOB_3	LFQ intensity CC_hOB_4	LFQ intensity CC_hOB_5	LFQ intensity CC_MSC_1	LFQ intensity CC_MSC_2	LFQ intensity CC_MSC_3	LFQ intensity CC_MSC_4	LFQ intensity CC_MSC_5	LFQ intensity hOB_1	LFQ intensity hOB_10	LFQ intensity hOB_2	LFQ intensity hOB_3	LFQ intensity hOB_4	LFQ intensity hOB_5	LFQ intensity hOB_6	LFQ intensity hOB_7	LFQ intensity hOB_8	LFQ intensity hOB_9	LFQ intensity MSC_1	LFQ intensity MSC_2	LFQ intensity MSC_3	LFQ intensity MSC_4	LFQ intensity MSC_5	LFQ intensity MSC_6	LFQ intensity pool-QC1	LFQ intensity pool-QC2	LFQ intensity pool-QC3	C: Only identified by site	C: Reverse	C: Potential contaminant	N: Peptides	N: Razor + unique peptides	N: Unique peptides	N: Sequence coverage [%]	N: Unique + razor sequence coverage [%]	N: Unique sequence coverage [%]	N: Mol. weight [kDa]	N: Q-value	N: Score	N: Intensity	N: MS/MS count	T: Protein IDs	T: Majority protein IDs	T: Protein names	T: Gene names
68085000	0	64801000	0	0	54216000	48138000	34434000	61671000	49070000	0	0	48518000	0	17978000	52956000	39483000	47094000	35086000	20106000	0	0	0	54117000	34008000	0	0	50625000	0	+			4	1	1	32,6	6,6	6,6	20,434	1	-2	2413800000	1	A0A024RBG1;Q9NZJ9-2;Q9NZJ9-3;Q96G61;Q8NFP7	A0A024RBG1;Q9NZJ9-2;Q9NZJ9-3	Diphosphoinositol polyphosphate phosphohydrolase 2	NUDT4
22594000	41093000	18013000	17723000	25583000	10964000	20388000	16933000	24831000	7795500	4233800	13830000	18513000	5890500	8389100	11781000	13448000	9803100	23912000	25442000	29817000	22873000	10388000	22095000	13465000	10607000	2680100	0	9572100				8	8	8	40,3	40,3	40,3	28,17	0	57,217	1336200000	39	P0DPI2;A0A0B4J2D5;P0DPI2-2;A0A0B4J2D5-2	P0DPI2;A0A0B4J2D5;P0DPI2-2;A0A0B4J2D5-2
33104000	35699000	28348000	23882000	23980000	44404000	33281000	18014000	38163000	28298000	20766000	24672000	23766000	12560000	38739000	23876000	2220600	18182000	30429000	20757000	33139000	51857000	17170000	28865000	29478000	22460000	28829000	37983000	28530000				27	27	27	31,7	31,7	31,7	117,97	0	129,31	2564600000	135	A0AVT1;A0AVT1-2;A0AVT1-3;A0AVT1-4	A0AVT1;A0AVT1-2	Ubiquitin-like modifier-activating enzyme 6	UBA6
21190000	22230000	23413000	37127000	43920000	20943000	18098000	30934000	25119000	12874000	28442000	41057000	26032000	62723000	31684000	28043000	52289000	22017000	25042000	30025000	21431000	14287000	49872000	28413000	26688000	49953000	44372000	32038000	36794000				22	21	21	33,8	33,1	33,1	98,9	0	104,36	2573400000	117	A0FGR8-2;A0FGR8;A0FGR8-6;A0FGR8-4;A0FGR8-5	A0FGR8-2;A0FGR8;A0FGR8-6;A0FGR8-4	Extended synaptotagmin-2	ESYT2
4969500	16382000	9968100	6624900	14887000	24494000	15942000	17272000	14456000	11623000	15244000	9348800	31333000	16444000	8286200	26162000	10402000	9769100	22316000	3377500	25139000	5615300	22531000	10280000	21203000	16678000	21479000	16358000	23871000				10	10	10	23,3	23,3	23,3	67,867	0	75,644	1321100000	47	A1L0T0	A1L0T0	Acetolactate synthase-like protein	ILVBL
2477700	16290000	9601700	26419000	19885000	35225000	17402000	49647000	20872000	32232000	36809000	31628000	17596000	21570000	32364000	12023000	31760000	38855000	20258000	35335000	17774000	15410000	28165000	27774000	32461000	23081000	57447000	35191000	28882000				21	21	20	33,5	33,5	32,4	101,58	0	160,6	2171300000	129	A1X283	A1X283	SH3 and PX domain-containing protein 2B	SH3PXD2B
572560	809510	618540	0	0	671960	0	827970	641690	679640	0	0	0	0	1825400	0	1152400	2199400	0	0	0	0	0	0	0	0	0	705320	0				3	1	0	4,4	1,6	0	95,047	0,00039009	2,9854	29180000	2	A2A3N6;Q99755-4;Q99755	A2A3N6	Putative PIP5K1A and PSMD4-like protein	PIPSL
2614600	4254600	1722000	3862300	2290200	4604900	2808200	4559800	1399200	2575100	5504100	4343700	4903700	5864900	8467900	2242700	7534800	5336700	3033600	6061700	5094100	5339100	5117000	2291700	7416000	5536100	4426000	4365100	3435000				11	11	11	7,3	7,3	7,3	268,57	0	28,597	391830000	38	A2RRP1;A2RRP1-2	A2RRP1;A2RRP1-2	Neuroblastoma-amplified sequence	NBAS
0	0	0	0	0	0	0	644540	440610	0	0	0	550380	0	826790	0	0	0	752050	0	1067900	2505100	1129600	726280	568150	1169600	672260	699360	0				2	2	2	3,4	3,4	3,4	67,038	0,00019585	3,0379	42250000	3	A2RU67	A2RU67	Uncharacterized protein KIAA1467	KIAA1467
585810	472690	448490	0	0	411930	500120	0	1011500	0	0	0	499150	0	337650	634790	0	0	0	0	145220	1458300	0	0	0	280010	0	0	0				3	3	3	4,2	4,2	4,2	116,94	0	6,4253	24570000	2	A3KMH1-2;A3KMH1-3;A3KMH1	A3KMH1-2;A3KMH1-3;A3KMH1	von Willebrand factor A domain-containing protein 8	VWA8
0	0	0	0	0	0	0	0	0	0	1079400	1130800	0	0	0	0	0	0	0	1589200	0	1777600	1922400	903660	734240	1259900	0	0	0				2	2	2	6,7	6,7	6,7	42,932	0	4,7933	34421000	2	A4D1E9;A4D1E9-2	A4D1E9;A4D1E9-2	GTP-binding protein 10	GTPBP10
0	733290	937680	0	0	626280	727080	1013400	791180	734570	980270	1039800	1530600	1157900	1234400	893420	1077300	934280	649200	1016800	643300	609950	1075500	750090	435770	651250	879990	731690	0				2	2	2	6,5	6,5	6,5	38,658	0	4,5876	67538000	3	A5D8V6	A5D8V6	Vacuolar protein sorting-associated protein 37C	VPS37C
2623600	0	3893000	7040600	2982700	2308900	1801900	4252100	2222000	682010	4210600	0	1966400	5197100	1192600	0	0	0	2675800	0	3456100	5091500	3234800	0	0	2059200	4115300	0	4814800				1	1	1	1,8	1,8	1,8	63,736	0,0065801	1,6885	186430000	4	A5D8V7-2;A5D8V7	A5D8V7-2;A5D8V7	Coiled-coil domain-containing protein 151	CCDC151
13957000	13795000	10597000	6740700	8678300	9007900	23871000	10502000	12178000	9595200	7525700	10522000	20697000	9062200	12649000	13892000	10372000	8260100	27351000	4865200	28566000	26194000	11981000	17956000	8785600	12692000	9841600	11763000	7967800				26	26	26	15,4	15,4	15,4	266,38	0	58,037	1198200000	83	A5YKK6-2;A5YKK6;A5YKK6-3;A5YKK6-4	A5YKK6-2;A5YKK6;A5YKK6-3;A5YKK6-4	CCR4-NOT transcription complex subunit 1	CNOT1
746880	5577800	2931300	1485800	1773600	1232600	1879900	2182600	4130800	4251800	2266500	2407600	3103500	8610900	3284800	4314200	3860000	1810300	4013800	1886100	0	5603200	1449200	2922800	1662200	896980	1332500	1071600	1039000				3	3	1	22,4	22,4	11,2	14,688	0	6,1701	264400000	19	Q9GZQ8;A6NCE7	Q9GZQ8;A6NCE7	Microtubule-associated proteins 1A/1B light chain 3B;Microtubule-associated proteins 1A/1B light chain 3 beta 2	MAP1LC3B;MAP1LC3B2
2397500	2328200	4585400	3709200	10085000	10675000	8099500	19389000	5194500	9223900	2014000	4588500	3761000	3034600	6267000	1880000	0	4935400	7120200	0	4979100	2099200	29211000	3479300	7594700	2560800	6709300	7588200	8079000				7	7	7	29,9	29,9	29,9	34,006	0	20,325	489530000	21	A6NDG6	A6NDG6	Phosphoglycolate phosphatase	PGP
1277000	830560	1306000	3018000	0	3151900	0	1490400	1707700	1123600	1394400	820270	0	0	484150	0	0	1249300	0	0	921460	7927300	0	755270	1543000	1250400	0	1949400	0				5	5	5	31,6	31,6	31,6	33,62	0	38,717	119650000	5	A6NDU8	A6NDU8	UPF0600 protein C5orf51	C5orf51
0	0	64959	0	0	393950	60465	0	67125	0	0	0	145570	0	0	0	168960	327930	75676	0	0	0	0	102650	0	0	0	104070	0				1	1	1	8,5	8,5	8,5	40,078	0,00056786	2,6053	4929000	2	A6NED2	A6NED2	RCC1 domain-containing protein 1	RCCD1
0	0	0	0	4726100	0	0	0	7462500	3648800	3396100	0	2848400	0	0	0	1471500	0	0	0	0	0	3150000	0	0	3147200	5318900	4733300	0	+			1	1	1	4,7	4,7	4,7	21,648	1	-2	90333000	1	A6NFQ7	A6NFQ7	Divergent paired-related homeobox	DPRX
693750	12940000	714890	1087300	0	801480	6349500	1324100	834430	669660	0	0	3856800	0	774130	3365900	532470	0	15491000	0	34239000	61433000	0	3451700	0	0	0	549200	544710				1	1	1	1,8	1,8	1,8	60,778	0,0086252	1,5597	590790000	8	P36268-2;A6NGU5;P36268;P36268-3	P36268-2;A6NGU5;P36268;P36268-3	Inactive gamma-glutamyltranspeptidase 2;Putative gamma-glutamyltranspeptidase 3;Putative gamma-glutamyltranspeptidase 3 heavy chain;Putative gamma-glutamyltranspeptidase 3 light chain	GGT2;GGT3P
1224100	3290100	1660000	0	0	0	1877400	0	0	0	346820	0	2535500	0	487310	1512200	0	0	1880100	0	1663700	440720	0	1345200	0	408300	0	357080	0				5	1	1	11,3	4,2	4,2	45,517	0	9,5004	71313000	9	A6NHL2-2;A6NHL2	A6NHL2-2;A6NHL2	Tubulin alpha chain-like 3	TUBAL3
9553000	0	7678700	0	0	4920600	12278000	5644000	5339600	6519100	5646900	4748800	11536000	3483700	5805600	10779000	2505700	3491300	10283000	3645100	24002000	22742000	3967300	19126000	6664200	11029000	0	8525200	6577800				2	1	1	6,6	3,3	3,3	34,803	0,00038536	2,8344	752430000	27	A6NHQ2	A6NHQ2	rRNA/tRNA 2-O-methyltransferase fibrillarin-like protein 1	FBLL1
0	0	0	3126900	2098300	1454100	1738700	4090800	1500600	2523100	9440200	3490100	1883700	11209000	2993800	1615500	12637000	4022600	4444300	11682000	8208200	12221000	11772000	7482700	12463000	9078900	6163300	3621300	3592100				10	10	10	6,6	6,6	6,6	226,37	0	82,733	470410000	26	A6NHR9;A6NHR9-2;A6NHR9-3	A6NHR9;A6NHR9-2;A6NHR9-3	Structural maintenance of chromosomes flexible hinge domain-containing protein 1	SMCHD1
0	0	0	1065900	1258800	0	844130	0	0	1172800	1479800	1345500	874450	0	1028200	633410	1790200	1133600	746870	1775200	0	1433400	5595000	1169100	1769800	1940400	0	1292000	1312300				1	1	1	13,1	13,1	13,1	11,631	0	3,4613	84684000	1	A6NJ78-3;A6NJ78-2;A6NJ78-4;A6NJ78	A6NJ78-3;A6NJ78-2;A6NJ78-4;A6NJ78	Probable methyltransferase-like protein 15	METTL15
2029600	2780700	0	5506800	2169000	3217800	3034300	0	2728100	3023700	4553500	3198800	2953900	3228400	6975100	2485500	2620200	5186200	4751900	3308400	9899300	11722000	5411300	0	9476500	6929900	4641900	4255600	5807700				16	1	1	11,4	0,7	0,7	197,29	0,00019612	3,0513	383300000	19	Q7Z3J3;A6NKT7	Q7Z3J3;A6NKT7	RanBP2-like and GRIP domain-containing protein 4;RanBP2-like and GRIP domain-containing protein 3	RGPD4;RGPD3
3882900	0	0	2439800	2763000	0	1198600	1183400	0	991300	1927000	1422100	951340	2629800	1258600	0	1802200	2224600	870320	3576300	982510	3220600	5721500	1117700	3198600	0	1674100	0	1426700				2	2	2	2,9	2,9	2,9	52,991	0,0027563	2,1333	121580000	9	A6NMB1	A6NMB1	Sialic acid-binding Ig-like lectin 16	SIGLEC16
2491600	0	0	2145700	0	2032300	2125600	1389500	0	2287600	659530	1155600	1524100	948170	2301900	1043400	514470	848030	1281700	1207700	0	0	986510	1188100	685370	940380	0	1609800	1217400				2	2	2	14,2	14,2	14,2	13,188	0	3,2804	87374000	14	Q9BWD3;A6ZKI3;Q17RB0	Q9BWD3;A6ZKI3;Q17RB0	Protein FAM127B;Protein FAM127A;Protein FAM127C	FAM127B;FAM127A;FAM127C
0	0	0	0	0	0	0	0	0	0	2008200	0	0	4733000	0	0	2667500	0	0	2098200	4874200	3604200	5137600	2491400	2950800	3073700	2343100	1595100	1745700				3	3	3	6,6	6,6	6,6	99,036	0	36,102	137830000	8	Q96HA1-2;A8CG34-2;Q96HA1-3;A8CG34;Q96HA1;Q6PJE2-5;Q6PJE2	Q96HA1-2;A8CG34-2;Q96HA1-3;A8CG34;Q96HA1;Q6PJE2-5;Q6PJE2	Nuclear envelope pore membrane protein POM 121;Nuclear envelope pore membrane protein POM 121C;POM121 and ZP3 fusion protein	POM121;POM121C;POMZP3
1033200	985600	0	0	2053700	1632100	542740	0	685340	663380	822510	461280	743470	0	0	433910	0	0	632480	621470	1593200	1243500	436350	975550	2804700	1940800	404590	0	464410				4	4	4	20	20	20	42,233	0	13,239	73977000	7	A8MXV4	A8MXV4	Nucleoside diphosphate-linked moiety X motif 19, mitochondrial	NUDT19
921710	694590	1158000	840570	1448100	1131800	888540	1050600	1405500	1066100	614640	1039500	952860	0	748570	2223200	560210	944020	736210	0	0	0	682060	0	0	0	0	1011500	1081300				2	1	1	0,7	0,7	0,7	151,98	0,002399	2,2416	58425000	1	A9Z1Z3-3;A9Z1Z3	A9Z1Z3-3;A9Z1Z3	Fer-1-like protein 4	FER1L4
70165000	61694000	75664000	48580000	50086000	63915000	54282000	47174000	67789000	50453000	77287000	85306000	101190000	62691000	75883000	80430000	63955000	94223000	64896000	68099000	82027000	69350000	103990000	110500000	76230000	121510000	84734000	69197000	86516000				23	23	23	25,9	25,9	25,9	104,1	0	109,69	6792900000	213	Q99613-2;Q99613;B5ME19	Q99613-2;Q99613;B5ME19	Eukaryotic translation initiation factor 3 subunit C;Eukaryotic translation initiation factor 3 subunit C-like protein	EIF3C;EIF3CL
1588000	1228300	1187200	2866000	2471500	2431600	1803900	1887200	1714100	2725200	1750100	2357600	1700500	1727500	3463300	1921800	1389300	1207000	896280	1962000	1472000	1873200	2230900	2385400	2813200	4087200	3158100	2120900	2917200				2	2	2	7,5	7,5	7,5	38,484	0	4,1376	173440000	6	B7ZAQ6-2;B7ZAQ6-3;P0CG08;B7ZAQ6	B7ZAQ6-2;B7ZAQ6-3;P0CG08;B7ZAQ6	Golgi pH regulator A;Golgi pH regulator B	GPR89A;GPR89B
4629800	6006500	3870100	4932500	4284200	7445900	6370200	5108600	4590000	5212200	5158400	4152900	6614200	4650900	7434200	3998300	4517800	5203600	4263700	7136600	2475700	6478200	7064500	3661500	0	3052800	5727900	6661600	4746300				6	6	3	20,5	20,5	11,4	49,994	0	42,201	421380000	27	C4AMC7;Q6VEQ5;A8K0Z3;A8MWX3	C4AMC7;Q6VEQ5;A8K0Z3	Putative WAS protein family homolog 3;WAS protein family homolog 2;WAS protein family homolog 1	WASH3P;WASH2P;WASH1
6753400	3712300	2637500	0	5878200	2366500	7892300	2371200	7169200	2401000	0	7102700	8579200	0	4983600	7505200	3108400	2225300	2402700	4348700	5883100	3092600	4153000	9275700	1742100	0	7066800	3139500	6465100				4	4	4	50,5	50,5	50,5	10,92	0	11,652	360880000	15	C9JLW8	C9JLW8	Protein FAM195B	FAM195B
0	0	0	0	0	1783000	1189500	1821400	0	0	0	0	0	0	0	0	0	0	0	0	0	0	0	0	0	0	0	0	1313400	+		+	7	1	1	20,4	11	11	49,493	1	-2	14288000	1	CON__A2A4G1;CON__P19001;P19012-2;CON__Q8N1A0;CON__P35900;CON__Q9D312;Q8N1A0-2;Q8N1A0;P35900	CON__A2A4G1;CON__P19001
118220000	102320000	144130000	455420	8668900	168930	299220	474830	114330	653210	418890	0	321880	0	63746	380930	532650	175700	318280	0	535280	39981	0	0	0	324650	711390	637730	450420			+	11	11	1	26,8	26,8	4,6	46,311	0	26,013	840860000	29	CON__A2I7N0	CON__A2I7N0
124130000	198480000	140580000	12491000	37472000	932050	1179600	499270	677110	7747300	15480000	34336000	40497000	22737000	190890000	30943000	52369000	61189000	98805000	64113000	593640	10508000	874820	722240	1140100	711920	51115000	46025000	33204000			+	40	40	8	30,2	30,2	7,6	192,99	0	160,56	3404500000	153	CON__ENSEMBL:ENSBTAP00000007350;P0C0L4-2;P0C0L4;P0C0L5	CON__ENSEMBL:ENSBTAP00000007350
1724400	8235900	1094400	0	0	0	1566700	0	3510200	0	0	0	3472100	2352600	0	2920700	1455500	0	4364700	0	2385600	3382100	0	1615800	0	0	0	0	0			+	1	1	1	13,3	13,3	13,3	11,756	0,00038388	2,7748	127550000	2	CON__ENSEMBL:ENSBTAP00000014147	CON__ENSEMBL:ENSBTAP00000014147
28589000	60294000	124570000	91822000	22038000	105640000	9210200	35004000	31763000	21668000	0	1001300	1358600	308410	1206900	465080	0	0	312900	0	0	1183900	0	0	0	702160	9357100	10075000	9696300			+	13	13	7	28,2	28,2	18,1	77,456	0	197,21	1403800000	61	CON__ENSEMBL:ENSBTAP00000016046	CON__ENSEMBL:ENSBTAP00000016046
18743000	8817900	14753000	0	801210	0	0	0	0	1060500	0	0	0	0	0	0	0	0	0	0	0	0	0	0	0	0	1023200	1153900	1487900			+	18	2	2	43,4	4,4	4,4	53,661	0	4,5411	92494000	10	CON__ENSEMBL:ENSBTAP00000018229;P02774-2;P02774;P02774-3	CON__ENSEMBL:ENSBTAP00000018229
69472000	34077000	77242000	4632300	13798000	1224200	2013400	1862900	4299400	23655000	234930	1050800	7482100	684490	6723400	914620	2266900	1824200	4443400	709930	0	0	595420	407890	836410	374760	5113100	3237300	4875600			+	8	8	8	20,4	20,4	20,4	55,207	0	28,25	612800000	39	CON__ENSEMBL:ENSBTAP00000018574	CON__ENSEMBL:ENSBTAP00000018574
2871800	4422300	3116200	0	0	0	0	0	0	0	0	0	0	4036200	1641800	0	2373500	2143500	1876000	0	0	0	0	0	0	0	0	0	0			+	3	3	3	6,2	6,2	6,2	67,703	0	5,3868	70238000	3	CON__ENSEMBL:ENSBTAP00000023055;Q04756	CON__ENSEMBL:ENSBTAP00000023055;Q04756	Hepatocyte growth factor activator;Hepatocyte growth factor activator short chain;Hepatocyte growth factor activator long chain	HGFAC
1719100000	1943900000	2021300000	157080000	433080000	26254000	22495000	23870000	62311000	116000000	108840000	178260000	265550000	218400000	1006000000	166600000	206330000	460540000	639770000	169280000	6774200	1191000	1473700	3942200	6403300	8123200	276290000	309340000	279010000			+	64	64	62	56,7	56,7	55,2	164,34	0	323,31	27816000000	583	CON__ENSEMBL:ENSBTAP00000024146;P01023;P20742	CON__ENSEMBL:ENSBTAP00000024146
1504100	0	3748400	0	0	0	0	554690	1046200	0	0	0	0	0	0	0	0	0	0	0	0	0	0	0	0	0	0	0	0			+	5	1	1	19,6	3,8	3,8	46,543	0,00094482	2,5806	17847000	1	CON__ENSEMBL:ENSBTAP00000024462	CON__ENSEMBL:ENSBTAP00000024462
64261000	16560000	73124000	560510	1981500	0	0	0	727830	656320	0	0	0	0	181230	0	0	0	0	0	0	0	0	0	0	0	1461400	1323700	728600			+	5	5	1	19,2	19,2	2,7	43,9	0	18,525	334460000	16	CON__ENSEMBL:ENSBTAP00000024466	CON__ENSEMBL:ENSBTAP00000024466
1360500	0	1177900	0	0	0	0	0	0	0	0	0	0	0	0	0	0	0	0	0	0	0	0	0	1475900	0	0	0	0			+	1	1	1	1,5	1,5	1,5	121,45	0	6,357	10959000	1	CON__ENSEMBL:ENSBTAP00000031900	CON__ENSEMBL:ENSBTAP00000031900
31514000	35689000	34266000	16456000	3043600	0	0	0	979280	2342000	4326200	8083300	2485400	4197900	19025000	0	4192100	14584000	3150400	4302800	1968500	0	800400	1308400	0	842980	5549500	1771300	1119100			+	17	17	15	23,8	23,8	20,5	92,273	0	59,187	487690000	36	CON__ENSEMBL:ENSBTAP00000032840	CON__ENSEMBL:ENSBTAP00000032840
9215000	29755000	24075000	4245700	5038100	593290	0	529880	1021500	2836800	0	0	0	0	667590	0	0	0	0	711240	0	0	0	0	0	0	4176000	1418900	1565300			+	5	5	5	24,1	24,1	24,1	22,336	0	17,255	201230000	14	CON__ENSEMBL:ENSBTAP00000034412	CON__ENSEMBL:ENSBTAP00000034412
7235800	25522000	22408000	0	1042800	0	1380000	0	1103700	0	7713400	7885400	28673000	10945000	17042000	15405000	17246000	26043000	69300000	7121300	436840	0	0	727200	0	0	3294600	7538800	5305300			+	10	10	10	23,4	23,4	23,4	65,19	0	90,202	867860000	48	CON__ENSEMBL:ENSBTAP00000037665	CON__ENSEMBL:ENSBTAP00000037665
52039000	32226000	67381000	451920	6242500	0	263680	0	261870	695630	0	0	0	0	0	0	0	0	0	0	0	0	0	0	0	0	0	1015200	1207300			+	2	1	1	27,5	15	15	8,5787	0	3,5966	408120000	6	CON__ENSEMBL:ENSBTAP00000038329	CON__ENSEMBL:ENSBTAP00000038329
0	0	0	0	0	0	0	0	0	1834500	0	0	0	0	0	0	0	0	0	0	0	0	0	0	0	0	0	0	0			+	8	1	1	10	2,2	2,2	59,504	0,00038432	2,79	4118200	1	CON__O95678;O95678;CON__P07744	CON__O95678;O95678;CON__P07744	Keratin, type II cytoskeletal 75	KRT75
122150000	122540000	83054000	92069000	31982000	13219000	5099800	5106500	7280700	72700000	27043000	10250000	3596700	1996500	4772500	5992600	7106200	4508600	7887000	10663000	0	0	895750	0	0	559290	14058000	14402000	15166000			+	21	21	21	42,1	42,1	42,1	70,505	0	99,122	1847200000	106	CON__P00735;P00734	CON__P00735
6091900000	3901800000	5135100000	2216400000	2082300000	3077300000	3182800000	1980200000	3053000000	3182100000	1638900000	1413600000	2988900000	1304700000	1520100000	1374400000	969980000	2246400000	2466400000	1019700000	1357200000	496860000	858120000	1105500000	1678900000	1481500000	2314100000	2036900000	1940300000			+	9	9	8	53,2	53,2	49,8	24,409	0	304,89	170950000000	696	CON__P00761;Q9BYE2-3;Q9BYE2-2;Q9BYE2-6;Q9BYE2	CON__P00761
179730000	93532000	160880000	1169900	9520500	805880	232660	0	744900	3208700	0	455740	0	0	876750	0	0	358050	665300	0	0	0	0	70585	0	241050	2669400	6061400	10904000			+	8	8	8	23,6	23,6	23,6	39,234	0	41,735	948900000	31	CON__P00978;P02760	CON__P00978
2082700	21831000	2116500	1191800	1087100	0	0	0	0	870320	0	0	0	0	965030	658700	0	0	2296400	0	0	0	0	0	0	530240	1397900	0	789730			+	34	2	2	24,2	1,6	1,6	192,79	0	7,0529	77777000	2	CON__P01030	CON__P01030
171940000	209780000	211230000	25563000	45175000	3511600	3540600	4994200	5323100	14172000	0	709490	433680	0	1176700	0	0	0	206920	373960	0	0	0	0	0	0	9336600	16291000	8652500			+	16	16	0	30,3	30,3	0	68,889	0	102,69	1544800000	58	CON__P01044-1	CON__P01044-1
16808000	0	12562000	0	0	0	0	0	0	0	0	0	0	0	0	0	0	0	0	0	0	0	0	0	0	0	0	6173200	0			+	12	1	1	22,3	1,9	1,9	68,709	0,00019627	3,0584	62802000	2	CON__P01045-1	CON__P01045-1
2537000000	1652900000	1820400000	253090000	695060000	132930000	185770000	75073000	449220000	930490000	4094100	39682000	13583000	15919000	1791400	21147000	1183500	2825900	24195000	6089000	645430	369210	586560	760370	422190	470740	164880000	163420000	269140000			+	10	10	10	71,1	71,1	71,1	15,184	0	69,339	18943000000	184	CON__P01966;P69905;P02008	CON__P01966
1539300	200020000	33866000	852080	53172000	4381600	2695500	6211300	558810	6815000	9232100	31431000	43082000	28634000	2694300	0	3039400	1437800	10409000	731330	13249000	767630	321930	451620	7714100	1446000	5606500	8426900	4908300			+	21	17	5	46,4	41,1	16,3	51,621	0	103,9	1206800000	62	CON__P02533;P02533;CON__Q6IFX2;CON__P19012;P19012;CON__Q61782	CON__P02533;P02533	Keratin, type I cytoskeletal 14	KRT14
111220000	0	0	0	0	0	0	0	0	0	334050	0	0	0	0	0	0	0	0	0	0	0	0	0	0	0	440010	950690	0			+	5	5	5	24,1	24,1	24,1	22,975	0	11,355	113780000	5	CON__P02662	CON__P02662
4710800	0	0	0	0	0	0	0	0	0	0	0	0	0	0	0	0	0	0	0	0	0	0	0	0	0	0	0	0			+	1	1	1	5,3	5,3	5,3	24,348	0,00038941	2,971	4710800	1	CON__P02663	CON__P02663
18185000	48298	51689	0	0	37164	53550	0	25830	0	0	0	0	0	0	0	0	0	0	0	0	0	0	0	0	0	0	63908	0			+	1	1	1	9,1	9,1	9,1	23,583	0,00019616	3,0546	21574000	3	CON__P02666	CON__P02666
530640000	1569800000	535020000	215010000	321520000	277440	0	1156500	0	984600	5104100	28626000	661400	43805000	4003600	13241000	1211900	21824000	98796000	9381700	382490	227200	602460	0	76030	175800	60240000	72171000	63853000			+	24	24	24	35,9	35,9	35,9	67,011	0	79,458	8055900000	169	CON__P02672	CON__P02672
501240000	2426000000	941620000	95035000	420900000	256990	43372	318700	0	176630	5562300	37610000	59638	45278000	1584200	13050000	265060	12238000	190600000	15794000	0	123980	282180	80045	138670	455770	30524000	49141000	28574000			+	36	36	36	67,5	67,5	67,5	56,44	0	204,53	10545000000	242	CON__P02676;P02675	CON__P02676
26362000	0	3719500	0	0	0	0	2381700	0	2826600	0	0	0	0	3398300	0	1833300	1850400	0	0	0	0	1873400	3161600	1955800	0	0	2481000	0			+	3	3	3	19,8	19,8	19,8	18,281	0	6,6018	113950000	3	CON__P02754	CON__P02754
84352000	34565000	30022000	31241000	57941000	22660000	31865000	56142000	20229000	39956000	35300000	32613000	23774000	31912000	39303000	24787000	49165000	27928000	24738000	47037000	22099000	17418000	35900000	19070000	24111000	15913000	132400000	101460000	98306000			+	28	23	23	45,3	39,1	39,1	69,366	0	50,3	2523800000	189	CON__P02768-1;P02768;P02768-3;P02768-2	CON__P02768-1;P02768;P02768-3;P02768-2	Serum albumin	ALB
41509000000	17958000000	38965000000	3311500000	6549600000	1442400000	1058200000	1632500000	1568700000	3134400000	412890000	825650000	197430000	1095700000	1145700000	172860000	793320000	287250000	182520000	556840000	76927000	12886000	247340000	90611000	66943000	69138000	3671200000	4760000000	5262700000			+	68	68	63	80,6	80,6	75,8	69,293	0	323,31	271960000000	1946	CON__P02769	CON__P02769
4506300	25682000	10507000	0	4989400	0	0	0	0	0	0	0	3183500	0	0	0	0	0	2800200	0	0	0	0	1688600	0	0	0	0	0			+	3	3	3	8,7	8,7	8,7	24,241	0	7,035	129150000	5	CON__P02777	CON__P02777
4619300	2707200	4639400	2997800	934230	9120000	13642000	13245000	10431000	1195700	4759600	2601600	4910500	0	3707400	13420000	0	24958000	17746000	0	0	757640	866230	4765500	0	2446100	7736700	8506300	6798200			+	16	2	2	16,4	3,8	3,8	138,44	0	64,353	496920000	19	CON__P04258	CON__P04258
0	0	0	0	1487700	0	0	0	0	1652400	2021400	1769200	1108000	0	1733000	0	2449800	954300	0	3369200	0	0	7952300	0	0	1070900	0	0	1811400	+		+	10	2	2	17,8	11	11	53,704	1	-2	68300000	2	CON__P05787;P05787;P05787-2;CON__Q9H552;CON__H-INV:HIT000016045;CON__H-INV:HIT000292931;CON__REFSEQ:XP_092267	CON__P05787;P05787;P05787-2;CON__Q9H552	Keratin, type II cytoskeletal 8	KRT8
156220000	146110000	208130000	13230000	43646000	538870	204220	442040	307770	4565600	0	615690	525900	508290	634720	92330	0	164230	291240	207720	136530	0	0	544620	153350	0	969690	1275800	1463200			+	27	27	26	45,2	45,2	43,2	91,215	0	131,16	1200900000	63	CON__P06868	CON__P06868
10542000	4049300	4735200	1316600	4648600	0	0	0	0	991970	5450600	1332400	0	0	0	1327500	0	0	0	1251300	0	0	0	0	0	0	0	0	0			+	5	5	5	8,3	8,3	8,3	75,132	0	9,7927	73777000	8	CON__P07224	CON__P07224
13879000	4009800	19319000	2317400	0	11909000	4920300	3261700	21622000	4486500	2814300	4229600	4028900	0	1094800	2303600	0	9638800	690670	759800	1255200	0	0	3049800	7599400	3184700	4741100	3284300	2666800			+	2	1	1	11,3	8,1	8,1	26,558	0,0027579	2,143	425270000	20	CON__P07477;P07477;Q8NHM4;P07478	CON__P07477;P07477;Q8NHM4;P07478	Trypsin-1;Alpha-trypsin chain 1;Alpha-trypsin chain 2;Putative trypsin-6;Trypsin-2	PRSS1;PRSS3P2;PRSS2
1026400	0	1941000	0	896640	0	0	0	659700	0	1440700	0	0	0	1107800	0	3156700	0	0	1277900	0	0	0	923910	0	0	0	770210	0			+	6	2	2	15,5	7,5	7,5	44,091	0	8,7466	44444000	3	CON__P08727;P08727	CON__P08727;P08727	Keratin, type I cytoskeletal 19	KRT19
26121000	9251000	81090000	1578200	2584800	928180	7063400	3104400	2422100	2521200	16980000	25155000	12331000	35770000	1771600	774830	4765400	4091700	1852800	2824800	2029000	7737800	1463800	3768000	1978800	1847800	10559000	4479600	10799000			+	21	17	1	43,9	39	1,5	51,417	0	53,079	756620000	38	CON__P08729;CON__Q9DCV7	CON__P08729
0	34248000	3175300	0	2803600	1869100	1052800	1318700	0	13521000	513360	5440200	1138900	0	0	390070	1913800	1143900	490170	0	0	0	0	0	0	806290	0	623190	0			+	20	7	7	46,3	23	23	51,267	0	31,146	168460000	12	CON__P08779;P08779;CON__Q9Z2K1;CON__Q3ZAW8	CON__P08779;P08779	Keratin, type I cytoskeletal 16	KRT16
10238000000	6322100000	9651400000	2701100000	3434800000	673520000	668990000	729270000	889610000	2195500000	249420000	141900000	16090000	17008000	53527000	46350000	6039000	18154000	26536000	114340000	24485000	2701300	41868000	17139000	3633000	7119000	1367300000	1449800000	1690600000			+	17	17	12	47,4	47,4	42,1	38,418	0	315,86	85129000000	402	CON__P12763	CON__P12763
74144000	1062600000	398700000	192420000	402960000	137620000	46651000	324870000	38598000	685320000	378780000	2761700000	197140000	110900000	123940000	64167000	198900000	72585000	269400000	121530000	108230000	49834000	160740000	17634000	256350000	79327000	279130000	293910000	335100000			+	33	33	26	51,9	51,9	45,7	59,51	0	323,31	23956000000	365	CON__P13645;P13645;CON__P02535-1;CON__Q7Z3Y7;Q7Z3Y7;CON__Q148H6;CON__P05784;CON__Q7Z3Y8;CON__Q2M2I5;Q7Z3Y8;Q2M2I5;CON__Q7Z3Y9;Q7Z3Y9	CON__P13645;P13645	Keratin, type I cytoskeletal 10	KRT10
1248000	152040000	11648000	2285700	26269000	1803900	1158700	10452000	635550	10179000	1490800	18664000	21060000	0	2176100	727440	0	1295800	8059500	855770	2059800	1826100	637870	1112300	8871400	562070	3214700	2875500	2766500			+	24	15	5	31,7	24,1	10,5	62,378	0	36,426	732490000	28	CON__P13647;P13647	CON__P13647;P13647	Keratin, type II cytoskeletal 5	KRT5
1739200000	1238000000	1654500000	182920000	241950000	14948000	32913000	6069000	58086000	252980000	2130900	4701200	0	0	54605	3371800	225670	349520	66246	199950	58155	0	296160	50746	190830	178790	114490000	86702000	58290000			+	23	23	22	69,8	69,8	69,8	30,276	0	97,97	11455000000	163	CON__P15497	CON__P15497
85619000	93540000	115040000	7926100	3142300	1823400	617020	1705100	3838900	1877100	0	876090	0	252350	375290	0	0	408840	0	0	0	0	205910	0	0	0	9610600	3548800	3599000			+	9	9	9	33,9	33,9	33,9	38,252	0	53,753	730650000	28	CON__P17690;P02749	CON__P17690
69877000	40644000	73142000	24293000	12512000	9418700	5064500	4113600	12677000	46390000	0	0	536200	0	187380	0	815020	0	0	0	0	0	893180	0	0	0	9522400	9044500	10016000			+	8	8	8	28	28	28	51,113	0	57,059	684690000	42	CON__P17697	CON__P17697
297700000	178030000	282200000	8869400	37224000	302520	560640	1395800	505770	2409800	0	0	0	293440	742710	0	196000	112630	1137700	0	0	0	0	149230	259370	0	4908600	7664200	3721600			+	11	11	11	24,6	24,6	24,6	54,71	0	28,013	1561000000	29	CON__P28800;P08697-2;P08697	CON__P28800
6904500000	2786400000	6041500000	257390000	724560000	195000000	152440000	81677000	215040000	380900000	6676700	48565000	42439000	10744000	135530000	27897000	21031000	31468000	71859000	32188000	12272000	3370900	7173600	13946000	8303200	5012200	439430000	434200000	489920000			+	20	20	20	36,3	36,3	36,3	46,103	0	93,641	40025000000	330	CON__P34955	CON__P34955
0	4728100	848500	0	0	2032800	0	0	0	0	700720	1684000	2290600	0	0	779290	0	0	598780	0	0	0	0	0	1246400	0	0	0	0			+	38	1	1	65,3	5,6	5,6	65,865	0,00037965	2,645	48544000	2	CON__P35908;CON__P19013;P19013	CON__P35908
95950000	82300000	89869000	18316000	15928000	7655400	2292100	1360900	7101900	18508000	33165000	28110000	65410000	13498000	21044000	9246600	59395000	30191000	25440000	27606000	0	0	668810	1083700	1025000	2288000	18665000	18009000	15059000			+	18	18	18	41,9	41,9	41,9	52,347	0	52,866	2009300000	129	CON__P41361;P01008	CON__P41361
28318000	1176400	15080000	0	0	948710	410530	459780	643200	0	485590	0	782820	0	964740	1072700	496570	629290	0	0	0	2263600	2748300	578140	4726000	1811200	730640	909150	0			+	4	4	4	8,8	8,8	8,8	51,723	0	8,5195	172040000	7	CON__P50448	CON__P50448
0	0	0	0	0	0	0	0	0	1969700	1617500	0	0	0	0	0	0	0	0	0	0	0	1056900	0	0	3459500	0	0	0			+	11	2	0	16	4,9	0	55,802	0	5,9261	51685000	2	CON__P78386;P78386	CON__P78386;P78386	Keratin, type II cuticular Hb5	KRT85
61603000	55929000	47405000	4854900	18182000	1322500	4173600	0	3218800	5933500	0	0	0	0	0	0	1234600	0	0	0	0	0	0	0	0	0	2172300	1502000	1963700			+	2	2	2	19	19	19	11,202	0	5,1491	407900000	10	CON__P81644	CON__P81644
186180000	311800000	195930000	110660000	127250000	7707900	7092600	7670900	9811400	59180000	2012700	2097700	331910	2764200	7344100	640060	1052900	10711000	1268800	4072900	1095400	4784700	284590	0	862260	158590	25887000	16271000	17104000			+	17	17	12	63,3	63,3	49,7	35,979	0	72,457	2671900000	96	CON__Q03247	CON__Q03247
0	38579000	0	0	0	0	0	0	0	0	0	0	0	0	0	0	0	0	0	0	0	0	0	0	0	0	0	0	0			+	8	1	1	17,6	2,8	2,8	48,105	0,00056754	2,5979	78970000	1	CON__Q04695;Q04695;CON__Q9QWL7	CON__Q04695;Q04695;CON__Q9QWL7	Keratin, type I cytoskeletal 17	KRT17
4593800000	1922800000	4821500000	211000000	438770000	65080000	29320000	119050000	60742000	99745000	8518200	43363000	5255700	6587700	77173000	779450	6061800	12397000	6736900	7019500	485200	334030	1584900	1680900	191260	662290	335800000	362260000	413640000			+	49	49	44	74,6	74,6	68,2	77,738	0	323,31	30082000000	488	CON__Q0IIK2;CON__Q29443	CON__Q0IIK2;CON__Q29443
145450000	163420000	181800000	16661000	37340000	2514000	1762700	2191700	3621600	12050000	23036000	37894000	15965000	18264000	85117000	11267000	25519000	55667000	59592000	17313000	6026300	0	1818000	1663300	796360	651030	41023000	31667000	27399000			+	15	15	15	18,9	18,9	18,9	99,536	0	38,984	2575900000	76	CON__Q0V8M9;Q06033-2;Q06033	CON__Q0V8M9
5399200	25157000	7754200	0	449680	0	245180	0	0	659110	0	0	0	0	0	312900	0	0	0	0	0	645630	254180	415900	0	0	0	0	0			+	7	7	7	8,4	8,4	8,4	101,24	0	12,249	93869000	10	CON__Q0VCM5;P19827	CON__Q0VCM5
4234500	0	1130400	0	0	0	0	407060	0	41801000	0	397680	0	0	0	0	0	0	0	0	0	0	0	226780	0	11545000	1359900	0	0			+	7	6	1	16,6	14,9	2,7	46,213	0	19,01	155540000	5	CON__Q14525;Q14525;Q14532;CON__Q14532;CON__O76015;CON__O76013;CON__O76014;O76013-2;O76014;O76015;O76013;CON__Q6IFU5;Q6A162	CON__Q14525;Q14525;Q14532	Keratin, type I cuticular Ha3-II;Keratin, type I cuticular Ha2	KRT33B;KRT32
0	0	0	3188000	1866100	0	0	0	1988700	42588000	3731800	0	0	0	2565600	0	0	0	0	0	3127800	3267600	2731700	0	0	9671000	663140	448600	458520			+	7	2	0	17,1	6,2	0	47,237	0	9,199	206140000	5	CON__Q9UE12;CON__Q15323;Q15323;CON__A2A5Y0;CON__REFSEQ:XP_986630;CON__Q92764	CON__Q9UE12;CON__Q15323;Q15323;CON__A2A5Y0;CON__REFSEQ:XP_986630;CON__Q92764	Keratin, type I cuticular Ha1	KRT31
4055800	6284700	8473000	2604700	2754200	0	0	0	0	1938300	0	0	0	0	0	0	0	0	0	0	0	0	0	0	0	0	0	0	0			+	5	5	5	3,7	3,7	3,7	188,74	0	12,856	54722000	5	CON__Q1A7A4	CON__Q1A7A4
7480800	20679000	14690000	0	0	0	0	0	0	0	0	0	0	0	0	0	0	0	0	0	0	0	0	0	0	0	0	0	0			+	5	5	5	14,1	14,1	14,1	65,056	0	28,09	93795000	10	CON__Q1RMK2	CON__Q1RMK2
15524000	6021600	22984000	11608000	3751200	0	0	0	2823100	2917600	0	2108000	0	0	1113000	0	0	0	6385100	0	0	0	0	0	0	0	0	4815000	4817500			+	3	3	3	16,7	16,7	16,7	24,536	0	96,41	188990000	7	CON__Q1RMN8	CON__Q1RMN8
6842800	14756000	22760000	368110	650500	0	329480	0	359310	405600	0	0	0	0	208500	0	0	0	707080	0	0	0	0	0	0	0	460260	0	401040			+	4	4	4	8,7	8,7	8,7	68,886	0	14,369	117620000	8	CON__Q28065;P04003	CON__Q28065
15591000	19262000	16555000	0	0	2977900	0	0	0	3140600	0	0	0	0	0	0	0	0	1928800	0	0	0	0	0	0	0	3242400	0	0			+	8	8	8	8,6	8,6	8,6	140,37	0	28,289	136910000	18	CON__Q28085	CON__Q28085
59245000	190140000	142950000	64071000	42863000	1282600	1970800	730050	1496500	21706000	0	0	1017200	262300	712700	0	0	0	94344	0	766870	0	0	181800	0	0	10105000	2252200	6152000			+	27	27	21	13,2	13,2	10,4	248,98	0	108,82	1265200000	63	CON__Q28107	CON__Q28107
10100000	20331000	13432000	3269800	4205300	0	0	0	0	0	5220800	5960200	2124600	2774500	11927000	1079500	15927000	8644700	6432300	10588000	0	0	0	0	0	0	0	2754000	2379300			+	45	7	7	44,3	8,1	8,1	129,39	0	30,194	306220000	27	CON__Q28194	CON__Q28194
4479400	7594700	4830200	2128500	1532900	14057000	0	0	19032000	411840	2240300	729650	703090	847080	0	1097700	0	0	2959300	0	1704500	1312500	2432000	15860000	0	426520	3183800	0	338850			+	6	6	6	11,9	11,9	11,9	93,089	0	5,6588	322680000	9	CON__Q29RQ1	CON__Q29RQ1
638380	1464900	2553500	0	0	0	0	0	0	0	1116900	0	0	0	0	0	0	0	0	0	0	0	0	0	0	0	0	0	0			+	3	3	3	9,5	9,5	9,5	38,348	0	4,3268	11892000	3	CON__Q2KIF2	CON__Q2KIF2
581630	0	788960	0	0	0	0	0	0	0	0	0	0	0	0	0	0	0	0	0	0	0	0	0	0	0	0	0	0			+	2	2	2	4,3	4,3	4,3	48,821	0	3,2732	6266700	2	CON__Q2KIG3	CON__Q2KIG3
59254000	55532000	25297000	13228000	19741000	0	0	0	0	0	540910	1842300	1053700	1578900	2295100	849000	721890	566940	777530	1777900	379990	499050	0	0	0	0	0	1681200	1613500			+	5	5	5	34,7	34,7	34,7	22,144	0	30,594	409340000	17	CON__Q2KIS7;P05452	CON__Q2KIS7;P05452	Tetranectin	CLEC3B
0	0	0	0	0	0	0	612190	0	0	0	0	0	0	0	0	0	0	0	0	0	0	0	0	0	0	0	0	0			+	1	1	1	6,3	6,3	6,3	20,646	0,0079604	1,6133	10395000	0	CON__Q2KIT0	CON__Q2KIT0
6653600	21271000	5721900	0	7347800	0	0	0	0	514120	0	0	0	0	2544000	0	448860	0	0	0	0	0	0	0	390580	0	0	0	0			+	16	2	2	30,3	6,3	6,3	68,964	0	14,679	92495000	6	CON__Q2KJ62	CON__Q2KJ62
2039000	3387500	2581000	0	902110	0	0	0	231440	837050	0	0	0	0	0	0	0	0	0	0	0	0	0	0	0	0	0	0	0			+	2	2	2	5,2	5,2	5,2	52,668	0,00019689	3,0964	21590000	4	CON__Q2KJ83	CON__Q2KJ83
8446200	2746900	6291700	1373000	1750300	0	0	0	834160	642370	0	0	0	0	0	0	1005200	0	0	0	0	0	0	0	0	0	0	0	1064500			+	20	3	3	31,6	5,1	5,1	86,858	0	4,8841	47491000	3	CON__Q2KJC7	CON__Q2KJC7
62883000	94635000	264720000	5831600	10967000	4574900	987540	1917400	4383400	6149600	703140	455750	376540	381630	3275500	380410	482050	1183800	280430	317300	0	0	211450	0	0	0	11208000	10927000	7306400			+	13	13	13	50,5	50,5	50,5	53,553	0	128,28	1070100000	48	CON__Q2KJF1	CON__Q2KJF1
0	0	0	0	0	0	0	0	0	0	0	0	0	0	0	0	0	0	0	0	0	0	0	0	0	0	0	0	0			+	1	1	1	2,3	2,3	2,3	75,166	0	3,3664	0	0	CON__Q2TBQ1	CON__Q2TBQ1
404140000	455530000	562550000	30291000	53516000	3510100	1529300	1734000	7716700	36809000	333740	1282600	1352800	2183200	915080	280240	2127000	107660	431190	937720	1912800	1826200	549340	2074800	311460	0	17605000	45257000	12629000			+	54	54	49	37	37	34,2	187,37	0	217,3	3523400000	154	CON__Q2UVX4	CON__Q2UVX4
1515500	0	2354600	5499300	2078400	855310	858580	1808500	812850	0	2817900	4163000	719180	4646500	0	1186900	0	1223300	0	0	0	0	3180600	0	0	1379300	0	1286300	1479200			+	2	2	2	5,3	5,3	5,3	50,327	0,0003858	2,8389	94164000	4	CON__Q2YDI2;O43929-2;O43929-3;O43929	CON__Q2YDI2;O43929-2;O43929-3;O43929	Origin recognition complex subunit 4	ORC4
0	10475000	2801700	3438100	3190800	672690	524490	1552600	0	4793500	0	2194200	2551200	0	1146600	647450	1345500	700980	595110	558890	307430	0	0	0	1543500	0	579520	1336700	0			+	4	1	0	5,3	2,3	0	57,865	0,00038212	2,7173	174860000	12	CON__Q7RTS7;CON__Q32MB2;Q7RTS7;Q86Y46;CON__Q3SY84;Q86Y46-2;Q3SY84	CON__Q7RTS7;CON__Q32MB2;Q7RTS7;Q86Y46;CON__Q3SY84;Q86Y46-2;Q3SY84	Keratin, type II cytoskeletal 74;Keratin, type II cytoskeletal 73;Keratin, type II cytoskeletal 71	KRT74;KRT73;KRT71
9300200	7648900	6719500	0	0	0	0	0	0	0	0	0	0	0	0	0	0	0	0	0	0	0	0	0	0	0	0	0	0			+	4	4	4	9,7	9,7	9,7	68,932	0	6,4583	48110000	4	CON__Q32PI4;P05156	CON__Q32PI4
13604000	11979000	10172000	1313800	1068300	0	2186100	0	0	812230	0	0	2422400	902140	0	0	0	0	0	0	0	0	0	0	0	0	0	620260	921160			+	3	3	3	9,5	9,5	9,5	43,017	0	11,232	96205000	7	CON__Q32PJ2	CON__Q32PJ2
0	0	4906200	0	902700	0	0	695760	0	482870	1515300	1533200	779250	7140300	437470	0	3326900	0	382170	873620	0	0	352220	529890	0	542260	0	0	0			+	21	1	1	44,6	2,1	2,1	51,385	0,0023972	2,2243	64973000	3	CON__Q3KNV1;P08729	CON__Q3KNV1;P08729	Keratin, type II cytoskeletal 7	KRT7
44786000	35280000	78733000	0	2478600	0	0	0	150000	513500	0	0	0	193070	57952	0	0	0	0	0	0	0	0	0	0	111660	189050	888600	287810			+	12	12	12	22	22	22	85,411	0	53,105	351260000	30	CON__Q3KUS7	CON__Q3KUS7
4933200	17086000	6267100	4309400	2275200	0	0	0	0	0	0	1756200	0	0	0	1275100	0	0	1951200	0	2405400	0	0	0	0	0	0	0	0			+	5	5	5	8,9	8,9	8,9	61,998	0	7,8633	92635000	8	CON__Q3MHN2;P02748	CON__Q3MHN2
452650000	368020000	373430000	9788500	20134000	3373200	1513900	3697600	4091300	7935400	627100	635120	1091800	676230	1043600	62982	0	145530	1556300	611700	78906	67007000	638080	116540	64926	176750	14491000	12808000	15249000			+	18	18	2	45,8	45,8	6,8	53,341	0	195,4	2905200000	92	CON__Q3MHN5	CON__Q3MHN5
2095800000	1209700000	1724400000	159670000	334870000	66316000	102850000	15190000	180950000	388650000	9653800	26134000	6769100	12189000	2371100	62417000	499580	5463300	7938500	14596000	139720	254530	718800	1578100	0	269310	99286000	110680000	126390000			+	14	14	13	58,7	58,7	55,7	22,06	0	76,939	14110000000	231	CON__Q3SX09;CON__P02070;P68871;P02042;P69892;P69891;P02100	CON__Q3SX09
12903000	11926000	10453000	0	2084800	0	0	0	904350	2306300	0	0	0	0	0	0	0	0	0	0	0	0	0	0	0	0	2069600	0	0			+	26	3	3	33,3	4,9	4,9	85,686	0	9,4213	87759000	6	CON__Q3SX14	CON__Q3SX14
6527200	0	3145800	4433300	2130200	7153700	2927100	6476900	5098100	6473300	23607000	8971400	8172800	26445000	12626000	2585300	24904000	15729000	7673900	22071000	0	0	8980600	6242800	13644000	7475700	10965000	9271000	10876000			+	44	2	0	81,3	10,2	0	33,012	0	16,236	709680000	37	CON__Q3SX28	CON__Q3SX28
1046800000	337790000	991310000	14170000	40373000	3707200	2952100	7134000	6997600	13371000	38964	411860	74227	0	554500	0	0	0	86687	260550	0	134470	0	0	0	92610	18513000	20298000	18570000			+	28	28	28	50,5	50,5	50,5	68,587	0	233,34	5438900000	137	CON__Q3SZ57;P02771	CON__Q3SZ57
101900000	133200000	103800000	13597000	25126000	6347900	3070800	1748000	3830800	20855000	0	413660	0	0	0	0	0	0	0	0	0	0	0	0	0	0	13528000	16518000	11763000			+	6	6	6	26,7	26,7	26,7	45,456	0	83,604	920370000	38	CON__Q3SZH5	CON__Q3SZH5
307660000	201580000	450250000	21802000	44701000	3579700	1181100	12155000	2558800	9418300	633580	439960	282120	1009600	2855800	237830	669660	846590	709180	1264200	920470	1085400	4463500	0	0	596900	40153000	38032000	31493000			+	11	11	11	42,1	42,1	42,1	23,182	0	82,717	2265300000	54	CON__Q3SZR3	CON__Q3SZR3
63965000	29118000	106050000	4415400	24703000	791730	0	1400600	782570	1210600	46668000	79930000	72757000	42909000	183650000	39355000	56178000	122390000	85113000	107840000	2211200	2764900	17335000	8572000	6281100	11829000	29638000	37443000	35387000			+	15	15	15	43,5	43,5	43,5	52,295	0	91,9	3683800000	128	CON__Q3SZV7;P02790	CON__Q3SZV7
203800000	294010000	190090000	9884800	12135000	6512800	6616500	124080	4293200	10851000	80795	0	1885800	10767000	4227100	2055800	15127000	928500	6749000	9012000	0	400960	0	697460	9408900	136140	5624300	3536600	2941400			+	19	19	19	19	19	19	101,51	0	56,31	1919400000	58	CON__Q3T052;Q14624-4;Q14624-3;Q14624-2;Q14624	CON__Q3T052
13170000	3901100	54028000	0	3225100	793450	638640	0	0	0	0	363170	930510	0	0	772190	0	0	1046400	0	1111500	981330	0	0	0	457650	0	781630	0			+	5	5	5	25,4	25,4	25,4	26,133	0	15,913	227930000	9	CON__Q3Y5Z3	CON__Q3Y5Z3
2543200	992710	7825200	0	0	25698000	3259500	0	28768000	4514500	8982500	13687000	5094500	12495000	2012800	19821000	2347000	20079000	428300	13311000	728770	56942	11329000	3419100	9327900	10755000	1397800	761550	0			+	6	2	2	15,6	4,8	4,8	62,87	0	32,269	871260000	33	CON__Q3ZBD7	CON__Q3ZBD7
606630000	779410000	474850000	138870000	292890000	60228000	67724000	28955000	108370000	286370000	3740100	7875000	2705200	1566700	3964400	9103900	765820	1197300	2875700	10427000	184120	73646	0	0	0	0	65717000	95591000	93558000			+	15	15	15	37,4	37,4	37,4	54,099	0	54,117	6290400000	168	CON__Q3ZBS7;P04004	CON__Q3ZBS7
594960000	186590000	360250000	29837000	41675000	7792000	3337000	6410000	9551100	18500000	4718000	749710	3141400	5131400	1255000	0	4553600	4478100	2801800	4925200	140600	0	8333600	282790	5788100	0	69982000	23761000	21343000			+	13	13	13	41,6	41,6	41,6	42,663	0	108,16	3113700000	68	CON__Q58D62	CON__Q58D62
0	0	1386100	23789000	812130	0	0	0	0	22211000	0	0	0	0	0	0	0	4082600	0	0	0	0	0	0	0	740040	0	4717400	748740			+	2	2	2	0,9	0,9	0,9	248,07	0,00094322	2,5495	142370000	3	CON__Q5D862;Q5D862	CON__Q5D862;Q5D862	Filaggrin-2	FLG2
0	0	0	0	0	0	0	0	0	5405200	0	0	0	0	0	0	0	0	0	0	0	0	0	0	0	3234500	0	0	0			+	10	2	2	19,2	5,8	5,8	52,809	0	3,7384	27893000	2	CON__Q61726	CON__Q61726
0	0	0	0	0	0	0	0	0	0	0	1762300	0	0	0	210250	0	0	0	0	0	0	0	0	0	0	0	0	0			+	1	1	1	2,7	2,7	2,7	50,525	0,00038183	2,7128	5564000	1	CON__Q6KB66-1;Q6KB66-2;Q6KB66;Q6KB66-3	CON__Q6KB66-1;Q6KB66-2;Q6KB66;Q6KB66-3	Keratin, type II cytoskeletal 80	KRT80
0	76176	60430	369510	74942	46774	0	79755	0	175660000	224210	57132	0	44399	66327	65061	75849	73609	0	209510	0	388020	231300	296820	0	96566000	169640	137790	368300			+	12	11	1	17,2	15,8	2,4	54,195	0	17,666	914500000	15	CON__Q6NT21;P78385;CON__P78385;A6NCN2	CON__Q6NT21;P78385;CON__P78385;A6NCN2	Keratin, type II cuticular Hb3;Putative keratin-87 protein	KRT83;KRT87P
0	0	1400300	0	2295200	1101000	0	2635800	1482700	0	0	9498900	0	0	0	1144800	1493300	0	0	0	0	0	0	0	1068000	0	0	0	2471800			+	4	2	2	6,1	3,3	3,3	56,964	0,0041871	1,9968	55755000	2	CON__Q8N1N4-2;CON__Q7RTT2;Q8N1N4;Q8N1N4-2	CON__Q8N1N4-2;CON__Q7RTT2;Q8N1N4;Q8N1N4-2	Keratin, type II cytoskeletal 78	KRT78
0	0	0	0	0	0	0	0	0	0	0	0	0	0	0	0	903090	0	0	0	0	0	0	0	0	0	0	0	0	+		+	3	1	1	6	2	2	49,317	1	-2	1489500	0	CON__Q7Z3Z0;Q7Z3Z0	CON__Q7Z3Z0;Q7Z3Z0	Keratin, type I cytoskeletal 25	KRT25
0	0	0	0	0	0	0	0	0	0	0	5222900	0	0	0	0	0	0	0	0	0	0	0	0	0	0	0	0	0			+	6	2	1	8,5	3,8	1,7	61,802	0,0027548	2,1208	13847000	2	CON__Q7Z794;Q7Z794	CON__Q7Z794;Q7Z794	Keratin, type II cytoskeletal 1b	KRT77
3227600	3844800	5329600	8396800	11402000	4822300	3022400	10771000	7248100	6391500	14027000	10115000	3347000	9473600	5432100	6249500	25599000	11706000	3614400	9858600	0	0	10703000	5360200	5136300	2329400	9134400	6633200	9831900			+	5	5	5	7,4	7,4	7,4	282,39	0	12,217	899830000	19	CON__Q86YZ3;Q86YZ3	CON__Q86YZ3;Q86YZ3	Hornerin	HRNR
29330000	37001000	30142000	5425200	1676300	3410200	3227200	1518000	1917700	1548500	0	1363900	378390	0	187450	597760	0	0	0	0	446450	0	1960800	913420	605570	0	1352000	691690	4706900			+	8	8	6	23,3	23,3	17,1	46,228	0	20,643	289420000	17	CON__Q95121	CON__Q95121
0	0	3221200	0	0	0	0	0	0	0	0	0	0	0	0	0	0	0	0	0	0	0	0	0	0	0	0	0	0			+	1	1	1	18	18	18	13,48	0	14,519	10410000	1	CON__Q9BYR9;Q9BYT5;Q9BYU5;Q9BYR9;P0C7H8	CON__Q9BYR9;Q9BYT5;Q9BYU5;Q9BYR9;P0C7H8	Keratin-associated protein 2-2;Keratin-associated protein 2-1;Keratin-associated protein 2-4;Keratin-associated protein 2-3	KRTAP2-2;KRTAP2-1;KRTAP2-4;KRTAP2-3
31497000	9421200	26785000	1188400	5978900	964100	1375500	0	1278300	3109600	7061400	5018500	2196100	0	6336300	971410	4043200	5946300	475180	6345900	0	0	0	0	0	0	3769800	1057500	4636900			+	8	8	8	28	28	28	45,296	0	59,282	280470000	15	CON__Q9N2I2	CON__Q9N2I2
0	0	0	0	0	0	93901	0	0	15711000	0	0	0	0	0	0	0	0	0	0	0	250320	0	0	0	262840	0	118490	129370			+	2	1	1	3,7	1,9	1,9	56,682	0	4,8186	41863000	1	CON__Q9NSB4;Q9NSB4	CON__Q9NSB4;Q9NSB4	Keratin, type II cuticular Hb2	KRT82
202480000	487590000	271610000	14978000	61420000	2692300	7903300	631610	6031700	25694000	480630	964280	3148000	0	10068000	981200	3202000	653550	2382800	6041200	0	0	0	0	545390	0	15077000	12999000	6820400			+	21	21	21	21,1	21,1	21,1	106,19	0	78,315	2551700000	69	CON__Q9TRI1;P19823	CON__Q9TRI1
12963000	4730500	0	0	721720	0	0	0	0	0	0	0	0	0	0	0	0	0	0	0	0	0	0	0	0	0	0	0	0			+	2	2	2	5,8	5,8	5,8	46,017	0,0041894	2,0001	37417000	2	CON__Q9TT36	CON__Q9TT36
17126000	2552900	9171100	0	0	181330	0	0	406440	0	0	0	0	0	0	0	0	0	0	0	0	0	0	0	0	0	0	0	0			+	10	2	2	25,3	7,5	7,5	46,203	0	21,621	65681000	4	CON__Q9TTE1	CON__Q9TTE1
70066000	121360000	93021000	57844	1082700	409630	0	0	1420700	565190	0	161960	634040	0	325070	354810	0	181370	2004000	0	147130	219010	0	51250	0	0	571320	2575300	870340			+	10	8	6	27,3	23,5	19,2	46,897	0	39,639	665340000	23	CON__REFSEQ:XP_001252647;CON__A2I7N3	CON__REFSEQ:XP_001252647;CON__A2I7N3
13309000	2502000	14481000	0	0	351970	0	0	396910	0	0	0	0	0	0	0	0	0	0	0	0	0	0	0	0	0	0	0	0			+	6	6	6	12,9	12,9	12,9	69,561	0	19,079	67932000	8	CON__REFSEQ:XP_585019	CON__REFSEQ:XP_585019
117110000	87505000	105500000	122620000	107580000	148920000	133470000	116110000	160070000	148470000	183580000	158990000	113970000	128820000	172850000	154040000	99511000	160090000	77737000	115500000	123580000	225390000	216050000	252610000	173930000	242550000	153060000	139910000	129020000				5	5	4	32,6	32,6	26,5	23,384	0	110,7	13474000000	249	Q13765;E9PAV3-2;E9PAV3	Q13765;E9PAV3-2;E9PAV3	Nascent polypeptide-associated complex subunit alpha;Nascent polypeptide-associated complex subunit alpha, muscle-specific form	NACA
0	0	0	0	0	0	479420	0	510300	0	446610	0	479610	506860	0	522960	0	0	641950	0	668330	4187800	527040	0	0	562820	0	0	0				1	1	1	10,6	10,6	10,6	14,234	0,00019619	3,0568	37754000	1	E9PRG8	E9PRG8	Uncharacterized protein C11orf98	C11orf98
856710	1195400	785470	969090	973260	736460	853380	721460	0	807610	604730	0	742690	743470	0	855010	0	715590	963730	810300	3436600	0	0	0	0	0	934500	1104600	0	+			1	1	1	11,7	11,7	11,7	11,133	1	-2	49112000	1	L0R6Q1	L0R6Q1		SLC35A4
0	0	0	367320	633010	1395600	962700	2777400	858180	1538400	0	0	0	2220900	2046500	598330	3876200	2046700	1055800	3488500	0	0	3787200	194580	1997400	0	0	1939600	2162800				1	1	1	10,4	10,4	10,4	11,25	0,00038752	2,905	80732000	11	L0R819	L0R819		ASNSD1
2610700	25601000	1933100	1265200	17881000	4257700	1693200	1213900	1215400	1726700	1579600	1243000	1340700	1192200	0	1240700	0	0	1697600	2666700	1759300	2023900	1263400	1110600	0	738080	2012800	0	1666100				4	4	4	15,4	15,4	15,4	33,615	0	6,9481	239760000	4	O00115-2;O00115	O00115-2;O00115	Deoxyribonuclease-2-alpha	DNASE2
31048000	16284000	27193000	18927000	18449000	36083000	27329000	21341000	31554000	29266000	28638000	33280000	32107000	24301000	26069000	29631000	26784000	28791000	34439000	30163000	38867000	25120000	30089000	29789000	45362000	43438000	33952000	30145000	31549000				16	16	16	35,7	35,7	35,7	72,911	0	160,9	2614600000	114	O00116	O00116	Alkyldihydroxyacetonephosphate synthase, peroxisomal	AGPS
0	0	0	0	0	0	375150	0	412320	980550	812240	621340	420830	783780	1198200	0	0	1854900	267230	851950	0	795260	1103900	766860	781180	2546900	473300	392190	534820				2	2	2	16,7	16,7	16,7	26,457	0	13,132	53156000	4	O00124-3;O00124;O00124-2	O00124-3;O00124;O00124-2	UBX domain-containing protein 8	UBXN8
5582300	7081800	5673700	11222000	5885900	9984900	8951400	8650500	8865200	7109900	8773000	11950000	6652200	7240200	8214500	7395800	14119000	9717200	6589900	9113300	6919700	17559000	12646000	10216000	11277000	12838000	10720000	8837700	12173000				12	12	11	19,7	19,7	18,3	75,042	0	26,897	853750000	63	O00139-2;O00139-1;O00139-5;O00139;O00139-4;Q8N4N8	O00139-2;O00139-1;O00139-5;O00139;O00139-4	Kinesin-like protein KIF2A	KIF2A
0	2871600	0	0	0	0	0	0	0	0	0	0	1239900	0	1202500	706280	0	0	1094100	0	1646400	0	0	0	0	0	0	0	0				2	2	2	10,7	10,7	10,7	20,281	0,0084567	1,5686	34588000	1	O00142-5;O00142-2;O00142-3;O00142-4;O00142;O00142-6	O00142-5;O00142-2;O00142-3;O00142-4;O00142;O00142-6	Thymidine kinase 2, mitochondrial	TK2
2608800	0	1448900	2016100	2180200	2460600	2204400	4098200	5111400	3324400	11318000	6375100	2846000	6087900	2763900	5099300	9488600	12385000	1421100	6737300	299590	666630	13538000	6823900	6274400	15780000	2438200	4007500	2107000				18	5	5	43,3	12,9	12,9	49,129	0	19,031	515640000	30	O00148;O00148-2;O00148-3	O00148;O00148-2;O00148-3	ATP-dependent RNA helicase DDX39A	DDX39A
122280000	82124000	133310000	78397000	76786000	42661000	80524000	31399000	66241000	71607000	94186000	61287000	80799000	134620000	113320000	89167000	58150000	75869000	112800000	58808000	55765000	62432000	35935000	49001000	28358000	30178000	59911000	61479000	53121000				21	21	21	85,7	85,7	85,7	36,071	0	323,31	6452400000	211	O00151	O00151	PDZ and LIM domain protein 1	PDLIM1
21420000	22332000	33024000	27491000	19709000	31323000	32307000	22293000	48651000	27504000	23827000	23338000	27386000	25302000	29532000	39178000	13380000	22488000	16410000	20001000	32003000	36090000	35412000	53436000	35681000	24924000	23885000	21193000	28245000				12	12	12	40,8	40,8	40,8	37,419	0	42,437	2554900000	110	O00154-4;O00154-6;O00154-7;O00154;O00154-5;O00154-2;O00154-3	O00154-4;O00154-6;O00154-7;O00154;O00154-5;O00154-2;O00154-3	Cytosolic acyl coenzyme A thioester hydrolase	ACOT7
0	10448000	0	604840	637580	0	0	0	0	0	406470	0	1234300	0	0	2631100	343930	0	6228700	0	9424500	14670000	276570	1105200	0	312550	0	0	0				45	1	1	48,5	1	1	119,63	0,0014987	2,4542	179140000	6	O00159-3;O00159	O00159-3;O00159	Unconventional myosin-Ic	MYO1C
409000000	515030000	504010000	390050000	335590000	280870000	321190000	236780000	346060000	294180000	272930000	284790000	414540000	331340000	416870000	477890000	217990000	224910000	325350000	199210000	338830000	318900000	206580000	261010000	178400000	282070000	292140000	273020000	303760000				45	45	1	49	49	0,8	117,91	0	184,91	28056000000	446	O00159-2	O00159-2	Unconventional myosin-Ic	MYO1C
24722000	33920000	27488000	38896000	27788000	44969000	30411000	62568000	25061000	35070000	29546000	36701000	19046000	31951000	42866000	16548000	74447000	37312000	25913000	47383000	28446000	34159000	41583000	21306000	33731000	32831000	40687000	35442000	25702000				11	11	11	58,8	58,8	58,8	23,354	0	98,764	2930900000	142	O00161;O00161-2	O00161;O00161-2	Synaptosomal-associated protein 23	SNAP23
865060	0	675920	1354300	1111200	0	818650	0	819490	0	1331400	899260	811670	1330200	1395600	819120	1617600	0	811550	1100800	729580	0	1380900	1696700	3494100	1446700	0	0	0				2	2	2	15,6	15,6	15,6	26,099	0	12,715	75626000	3	O00165-5;O00165-3;O00165;O00165-2	O00165-5;O00165-3;O00165;O00165-2	HCLS1-associated protein X-1	HAX1
0	0	0	735130	0	0	0	0	0	0	0	0	0	1863500	0	0	0	0	0	0	0	0	0	0	0	0	0	0	0				1	1	1	13	13	13	10,441	0,0033003	2,0964	5704900	1	O00168	O00168	Phospholemman	FXYD1
18097000	20560000	13380000	28887000	22267000	13192000	14515000	27218000	11245000	12173000	24111000	15513000	12648000	39215000	24536000	9916800	32738000	22093000	13274000	45437000	15214000	29137000	30996000	9213500	15501000	15981000	22185000	18891000	22798000				11	11	11	45,2	45,2	45,2	37,636	0	34,105	1609800000	86	O00170	O00170	AH receptor-interacting protein	AIP
1548400	1093300	2037100	0	1946000	2305400	1659900	3445200	1987600	2669800	3869600	3162000	3432300	2598900	3092900	4598700	4662300	3238200	1502900	0	1266700	1294200	1279200	1511400	1556100	2560800	4498300	3945600	0				5	5	5	12,6	12,6	12,6	72,453	0	16,598	193750000	12	O00178	O00178	GTP-binding protein 1	GTPBP1
0	0	0	0	0	0	0	0	0	0	934710	0	476540	1732700	648990	0	676690	0	630230	1813100	0	0	0	0	0	0	0	0	0				1	1	1	4,2	4,2	4,2	34,69	0,00038895	2,9627	18906000	2	O00182-3;O00182-2;O00182-6;O00182	O00182-3;O00182-2;O00182-6;O00182	Galectin-9	LGALS9
7321700	11859000	7022000	12756000	14204000	7522800	6066900	14436000	3535200	6698600	8937300	10270000	5625300	10124000	11335000	2808500	18910000	7282800	10682000	18369000	16265000	12481000	15139000	4182900	8678900	6650900	11067000	10505000	11696000				7	7	7	12	12	12	67,764	0	24,879	795260000	46	O00186	O00186	Syntaxin-binding protein 3	STXBP3
0	0	768540	0	0	731960	0	0	700090	590980	0	0	702380	0	716160	0	0	0	795280	0	1039700	2250700	0	604540	0	1092300	0	0	641050				1	1	1	3,3	3,3	3,3	49,976	0	5,2856	41721000	2	O00189	O00189	AP-4 complex subunit mu-1	AP4M1
5432600	11134000	5306800	6547100	9919100	6251400	8589100	4889400	6232500	6548700	11912000	6783400	4081000	3595600	7081000	5037500	11858000	8081900	6233700	11707000	10568000	14623000	17529000	3866700	21210000	8968300	3969200	4823700	3629000				6	6	6	33,9	33,9	33,9	20,332	0	54,88	802290000	59	O00193	O00193	Small acidic protein	SMAP
1762600	5721200	0	0	1534400	0	0	0	0	0	0	1745400	1918100	0	0	1098600	1499100	782670	3931200	9502200	0	0	0	0	0	0	0	990600	0				5	5	5	31,7	31,7	31,7	24,608	0	12,449	69820000	7	O00194	O00194	Ras-related protein Rab-27B	RAB27B
42480000	72485000	51559000	52986000	49837000	49803000	35296000	42336000	34207000	43092000	46349000	45927000	49084000	45517000	66221000	32571000	27586000	44796000	50317000	58644000	64290000	78652000	40881000	36176000	57955000	46118000	47122000	46938000	54685000				29	29	29	33,6	33,6	33,6	121,32	0	101,65	4222900000	211	O00203;O00203-3;Q13367;Q13367-4;Q13367-3	O00203;O00203-3	AP-3 complex subunit beta-1	AP3B1
0	4592900	1194600	0	0	0	988380	0	0	0	1079700	0	985000	1282300	1013400	978080	5102800	1457500	1116800	0	1524900	4753200	1233200	758520	0	553670	0	0	1027200				5	5	5	17,4	17,4	17,4	35,808	0	8,189	102210000	4	O00214;O00214-2	O00214;O00214-2	Galectin-8	LGALS8
16151000	9120900	17313000	13558000	5167600	16575000	14954000	14940000	13710000	12354000	6812800	7884600	16190000	5634700	18687000	8535100	5553500	8574700	15052000	9379400	17292000	12776000	3997000	11441000	11329000	18481000	14230000	13031000	11540000				6	6	6	31	31	31	23,705	0	18,699	1229400000	75	O00217	O00217	NADH dehydrogenase [ubiquinone] iron-sulfur protein 8, mitochondrial	NDUFS8
89023000	86574000	82448000	40233000	45124000	72590000	116120000	48653000	90308000	74707000	38293000	38287000	97627000	49166000	55261000	98169000	34309000	50478000	182080000	26716000	133280000	110800000	36909000	128930000	49032000	63756000	39302000	37812000	32107000				24	24	24	57,6	57,6	57,6	47,463	0	82,849	6383100000	254	O00231;O00231-2	O00231;O00231-2	26S proteasome non-ATPase regulatory subunit 11	PSMD11
76795000	59087000	57026000	96728000	73918000	92779000	69254000	125140000	70219000	83546000	131730000	91852000	61184000	116510000	122460000	50878000	96610000	110060000	55949000	158850000	74634000	72039000	140160000	70517000	125880000	123230000	103390000	97162000	98084000				20	20	20	45,8	45,8	45,8	52,904	0	187,84	8419100000	290	O00232;O00232-2	O00232;O00232-2	26S proteasome non-ATPase regulatory subunit 12	PSMD12
43508000	33829000	39434000	33725000	59447000	46962000	32687000	43137000	35314000	41503000	25689000	29306000	22705000	17757000	46062000	23403000	11537000	32670000	27465000	25798000	28878000	34781000	32508000	32602000	26805000	28322000	41598000	47795000	42220000				9	9	9	48,3	48,3	48,3	22,764	0	36,388	2938700000	109	O00233-2;O00233;O00233-3	O00233-2;O00233	26S proteasome non-ATPase regulatory subunit 9	PSMD9
43845000	17456000	22517000	15122000	24849000	4802500	18133000	6758300	22564000	17679000	1221800	1538900	1275600	1475600	1634800	2165700	0	1060200	2052400	4072300	20060000	3954600	772020	2695400	774790	0	1510100	2550300	2267100				5	5	5	51,5	51,5	51,5	7,4016	0	19,432	657020000	23	O00244	O00244	Copper transport protein ATOX1	ATOX1
41681000	35353000	37531000	58560000	51640000	23602000	33414000	46831000	16408000	40574000	67582000	69188000	32739000	91542000	31403000	36910000	78785000	31149000	39134000	71939000	29610000	52274000	72450000	35132000	42925000	62477000	46490000	45866000	43408000				10	9	9	43,1	38,5	38,5	21,671	0	46,484	3761500000	127	O00264;O00264-2	O00264;O00264-2	Membrane-associated progesterone receptor component 1	PGRMC1
3277800	4775700	4446600	7814900	4191600	14390000	8653700	8490300	6814500	5667700	20463000	11327000	7448500	6267100	7924100	7627500	14246000	14015000	6729000	5919500	22168000	22044000	23086000	11783000	25209000	23087000	11250000	5748800	9163300				15	15	15	21	21	21	120,5	0	115,9	1046300000	66	O00267-2;O00267	O00267-2;O00267	Transcription elongation factor SPT5	SUPT5H
6848400	15366000	2477900	8276800	4529900	2811500	3649200	5398500	3994800	3145500	8291300	5583500	2415300	9755800	3420100	5129100	7589600	5544300	3220900	4941000	4883100	3137300	19142000	2956600	2355000	5684900	4573400	3906800	7584600				8	8	1	42,2	42,2	7,5	29,41	0	23,056	427230000	23	O00273-2	O00273-2	DNA fragmentation factor subunit alpha	DFFA
2050900	12781000	3401200	0	6599800	0	1710100	0	2129600	1979700	0	4769200	3915700	1487700	2774000	5113600	2768600	0	4811800	3065600	4620100	16872000	2886100	6940400	0	1860500	2653600	0	0				11	11	11	14,6	14,6	14,6	110,66	0	31,655	348230000	18	O00291-3;O00291-4;O00291	O00291-3;O00291-4;O00291	Huntingtin-interacting protein 1	HIP1
596970000	713940000	569030000	291550000	384770000	543470000	754970000	282480000	525710000	562900000	347960000	319990000	419030000	315170000	227300000	339670000	129670000	337950000	391460000	309430000	793460000	543260000	337440000	561560000	325310000	273710000	389320000	319340000	386910000				16	16	16	73,9	73,9	73,9	26,922	0	222,53	35649000000	457	O00299	O00299	Chloride intracellular channel protein 1	CLIC1
18802000	33507000	20121000	12653000	14157000	27223000	30300000	15060000	32542000	23057000	30853000	31307000	41932000	16121000	36517000	26849000	22613000	22636000	46188000	16135000	60532000	88213000	27995000	37134000	22715000	38988000	23466000	21732000	16933000				9	9	9	35,3	35,3	35,3	37,563	0	43,352	2657500000	104	O00303	O00303	Eukaryotic translation initiation factor 3 subunit F	EIF3F
0	2946500	2105300	0	4005000	2784300	2353400	0	1879200	12379000	2280900	2179800	1747900	2753900	3993200	1272400	0	0	3985800	0	9156100	9432100	7094800	2324000	0	6505400	0	8024100	0				10	10	10	25,3	25,3	25,3	51,459	0	13,437	332630000	11	O00330-3;O00330;O00330-2	O00330-3;O00330;O00330-2	Pyruvate dehydrogenase protein X component, mitochondrial	PDHX
10926000	29072000	9921200	0	4338200	810500	1510500	325450	1079700	569310	0	1559000	873970	0	0	0	0	0	3484700	0	4002200	2519800	0	1157100	0	2034400	251980	0	2304100				7	7	7	11,5	11,5	11,5	82,577	0	14,15	205630000	15	O00391;O00391-2	O00391;O00391-2	Sulfhydryl oxidase 1	QSOX1
5637100	6907700	1193100	1641400	1675900	572670	1094800	0	5477200	4101500	697460	0	706640	4623800	14808000	2118900	0	4200800	9254600	0	4549500	4537200	604270	1950700	391270	474460	703580	1259400	2609100				3	3	3	16,8	16,8	16,8	20,747	0	5,3041	267220000	8	O00399	O00399	Dynactin subunit 6	DCTN6
2984500	2734400	2476000	3144100	2235000	4743800	2533800	4384900	2562600	0	4689200	3230500	3579700	5067100	5493700	1664900	3487600	4516800	3100300	0	4461900	6341700	0	1691500	4901700	6571800	5188700	4934500	5931900				4	4	4	9,3	9,3	9,3	60,908	0	18,211	278720000	25	O00400	O00400	Acetyl-coenzyme A transporter 1	SLC33A1
2638700	1795800	1934200	3268900	5704800	10184000	4849400	5041400	5611500	3552400	1276200	1868600	4746900	0	2309100	4084500	1367500	1037200	3197900	1878500	2164100	1041400	1825300	1802900	1685100	2229100	2688600	2551700	1753200				7	7	7	18,2	18,2	18,2	54,826	0	18,346	251420000	25	O00401	O00401	Neural Wiskott-Aldrich syndrome protein	WASL
91909000	68738000	100550000	100650000	71187000	146120000	138010000	73539000	116900000	82084000	136470000	74396000	148680000	109770000	180280000	106350000	74149000	155110000	115360000	100430000	83794000	101210000	78114000	114180000	106150000	117400000	85528000	110730000	101060000				33	33	32	41,3	41,3	41,3	123,63	0	323,31	10314000000	467	O00410;O00410-3;O00410-2	O00410;O00410-3;O00410-2	Importin-5	IPO5
798120	0	1031900	6080100	2934600	2934200	4049900	7115600	1092400	3305700	1958500	1004200	1150500	1642500	2121600	0	1479700	1835500	2101100	4687700	798110	782810	4066600	1397500	2286600	3062500	5177500	5428800	5236800				4	4	4	5,4	5,4	5,4	82,143	0	6,2174	200750000	16	O00418	O00418	Eukaryotic elongation factor 2 kinase	EEF2K
4197200	29740000	6673900	17362000	6864300	10721000	9617800	14978000	5608600	7626700	22556000	13793000	3208700	19255000	21079000	13512000	17583000	17066000	23588000	18113000	36189000	33831000	25748000	20654000	27640000	30652000	51943000	45223000	15129000				10	10	10	51,2	51,2	51,2	19,526	0	80,519	1916500000	73	O00422-2;O00422	O00422-2;O00422	Histone deacetylase complex subunit SAP18	SAP18
17446000	10225000	10861000	40020000	22724000	20735000	9635200	22432000	17947000	18426000	26664000	16410000	20024000	51597000	22700000	32630000	24916000	33279000	29326000	57806000	13014000	37103000	13091000	7092200	8182000	33706000	18068000	14975000	21785000				9	9	9	16,6	16,6	16,6	89,86	0	31,018	1829600000	35	O00423;O00423-3	O00423;O00423-3	Echinoderm microtubule-associated protein-like 1	EML1
571240	0	0	0	0	4519200	4312900	28997000	10127000	8805000	674970	795770	317090	0	0	1267000	0	1090000	0	666710	1574200	1543900	8946500	765130	3386900	6266000	0	3492500	2254100				9	8	8	22,1	19,9	19,9	63,704	0	24,06	252230000	20	O00425;O00425-2	O00425	Insulin-like growth factor 2 mRNA-binding protein 3	IGF2BP3
64637000	55623000	45488000	53819000	38944000	29668000	45278000	26907000	47970000	40791000	40868000	31010000	43370000	47402000	55633000	42504000	20616000	47895000	52960000	31582000	28667000	58277000	32241000	51406000	36882000	33825000	33293000	39798000	33032000				32	32	1	60,2	60,2	3	81,876	0	229,33	3647500000	271	O00429;O00429-3;O00429-6;O00429-5;O00429-7	O00429;O00429-3;O00429-6;O00429-5;O00429-7	Dynamin-1-like protein	DNM1L
3142000	4054000	3728100	9777400	4823100	2271000	4178200	3534700	2435700	5519100	6908100	5030200	4076800	8730200	9293400	1912600	5958500	7122200	4399000	13467000	2626000	5205900	5722700	3145900	3658500	3782800	3473200	3298200	2801000				32	1	0	61	2,9	0	80,535	0	29,579	392460000	29	O00429-2;O00429-8	O00429-2;O00429-8	Dynamin-1-like protein	DNM1L
1653500	0	1478000	0	0	904660	1294400	2265300	1296000	1619300	0	3372000	1662000	2027800	5479900	1163900	8467900	6099500	1289400	3107100	0	1249600	0	620460	3913400	1374700	0	2026400	0				32	1	1	60,2	3,3	3,3	78,099	0	5,6629	148740000	4	O00429-4	O00429-4	Dynamin-1-like protein	DNM1L
9497900	4376800	5909400	6507800	2837600	11374000	9509900	3718800	15278000	9283200	3796000	5656600	7327400	2258600	4581300	6755900	2270100	4134900	6603800	4704100	7653100	4838300	6712700	3877700	4712800	3901900	7177200	6222200	3156500				8	8	8	28,7	28,7	28,7	39,336	0	12,151	517490000	16	O00442;O00442-2	O00442;O00442-2	RNA 3-terminal phosphate cyclase	RTCA
1437400	1501700	1317700	1859800	0	1218400	1380900	1591300	999210	1056300	3204800	2137000	1269200	2210800	1451700	0	5718700	2385400	2055000	2631100	3036900	2374000	3228100	1541900	2004200	1828000	1947900	1678900	1547100				4	4	4	3,8	3,8	3,8	190,68	0	17,645	143560000	13	O00443	O00443	Phosphatidylinositol 4-phosphate 3-kinase C2 domain-containing subunit alpha	PIK3C2A
788930	783880	1016000	1156700	752180	3283900	2599600	4106400	2300100	3135000	1250300	1088300	1047000	1287200	1635500	0	0	2506800	1012000	2961700	629410	0	2816600	1362600	3229200	1591800	1763400	2192100	1031500				5	5	4	11,4	11,4	9,9	81,544	0	8,3342	131370000	25	O00459;P27986-5;Q92569-3;Q92569-2;P27986-3;P27986-2;Q92569	O00459	Phosphatidylinositol 3-kinase regulatory subunit beta	PIK3R2
1133200	18949000	5072600	7296900	5828400	13093000	18107000	6229000	8522100	17908000	20529000	31403000	20592000	21629000	17513000	11996000	43192000	12364000	43294000	13519000	46849000	59707000	15591000	16287000	19358000	20845000	9020100	13033000	19269000				17	17	17	29,2	29,2	29,2	81,879	0	104	1713000000	71	O00461	O00461	Golgi integral membrane protein 4	GOLIM4
3047200	0	0	4343200	3723100	4286300	0	3186100	2568800	2621800	2196900	0	2336600	2756200	0	0	3853000	2807600	0	3021600	0	0	0	0	1469700	2616900	3721600	2476500	3952100				5	5	5	5,5	5,5	5,5	100,89	0	4,0093	116430000	5	O00462	O00462	Beta-mannosidase	MANBA
0	0	476770	0	0	1267800	721990	615870	861040	658350	0	0	0	0	361120	0	0	0	0	0	0	0	0	0	529440	630860	663450	0	0				2	2	2	3	3	3	205,52	0	3,4579	20375000	3	O00468-2;O00468-6;O00468-3;O00468-5;O00468-4;O00468-7;O00468	O00468-2;O00468-6;O00468-3;O00468-5;O00468-4;O00468-7;O00468	Agrin;Agrin N-terminal 110 kDa subunit;Agrin C-terminal 110 kDa subunit;Agrin C-terminal 90 kDa fragment;Agrin C-terminal 22 kDa fragment	AGRN
94778000	78651000	92793000	66262000	91710000	215530000	166110000	316700000	180420000	174080000	375590000	440190000	195260000	325630000	214020000	310980000	474630000	322790000	191760000	312070000	133020000	194130000	409250000	271000000	299030000	384930000	300630000	307000000	262230000				31	31	31	47,6	47,6	47,6	87,097	0	150,55	22198000000	509	O00469-2;O00469;O00469-3	O00469-2;O00469;O00469-3	Procollagen-lysine,2-oxoglutarate 5-dioxygenase 2	PLOD2
3964600	5403900	2412000	5141000	3189300	4023100	2168200	3968200	2295300	3628200	5657300	3789100	1649100	9404300	5215100	2966300	4444800	3224000	2539800	6261200	1991900	0	6433500	1130200	4539100	3981800	0	6595200	2566700				9	9	9	14	14	14	81,852	0	14,086	291530000	30	O00471	O00471	Exocyst complex component 5	EXOC5
7854800	3031200	12885000	8589500	10258000	6591300	5797200	0	12504000	4926300	0	7862800	3423500	8266300	5933500	11637000	6586100	5613500	6799300	5145900	2953900	3063500	3536900	6961500	5978700	8439900	4722200	6217700	2891800				3	3	3	37	37	37	9,3697	0	5,7269	570290000	18	O00483	O00483	Cytochrome c oxidase subunit NDUFA4	NDUFA4
14869000	27418000	24920000	26529000	28635000	38289000	29569000	29178000	35978000	35890000	28312000	21294000	27934000	13944000	31869000	30808000	16033000	32604000	20498000	15976000	28173000	53750000	27201000	45632000	50216000	46627000	21204000	24136000	40940000				8	8	8	40,3	40,3	40,3	34,577	0	60,506	3134400000	160	O00487	O00487	26S proteasome non-ATPase regulatory subunit 14	PSMD14
0	0	0	0	0	0	0	0	0	0	3314700	0	1510100	0	0	0	5574200	0	1403800	0	0	0	4795300	3630400	2656700	0	0	0	0				2	2	2	23,9	23,9	23,9	15,199	0	4,8876	86972000	5	O00488	O00488	Zinc finger protein 593	ZNF593
28561000	33811000	30780000	32407000	9490000	27842000	35548000	37520000	28701000	39292000	28673000	17055000	14246000	43406000	25649000	15243000	30750000	19479000	37462000	53796000	23781000	22457000	37459000	31686000	27311000	21934000	31106000	26154000	19351000				14	14	14	52,3	52,3	52,3	45,563	0	85,559	2396700000	126	O00499-9;O00499-10;O00499-7;O00499-8;O00499-4;O00499-6;O00499-11;O00499-3;O00499-2;O00499-5;O00499;Q9UBW5-2;Q9UBW5-3;Q9UBW5;P49418-2;P49418	O00499-9;O00499-10;O00499-7;O00499-8;O00499-4;O00499-6;O00499-11;O00499-3;O00499-2;O00499-5;O00499	Myc box-dependent-interacting protein 1	BIN1
8486800	3212200	7084100	15150000	8903800	32394000	16996000	15578000	17594000	21890000	31589000	21473000	18063000	18671000	15776000	17945000	26177000	28948000	5067300	13970000	6237900	1824000	18416000	27845000	28801000	40689000	12041000	16645000	25940000				12	7	7	28,6	20,5	20,5	57,81	0	78,834	1528800000	104	O00505	O00505	Importin subunit alpha-4	KPNA3
0	0	0	0	0	0	0	0	0	0	0	0	0	3628900	0	0	0	0	2760400	0	2665700	2887000	0	0	0	0	0	0	0				15	1	1	6,3	0,5	0,5	291,07	0	3,8657	42991000	1	O00507	O00507	Probable ubiquitin carboxyl-terminal hydrolase FAF-Y	USP9Y
1190900	1070200	548640	1148300	3792900	954680	840000	2573600	642220	503620	725270	0	1146800	0	926530	543000	0	0	570920	1010800	1939200	627500	0	0	0	0	0	737370	0				3	3	3	5,3	5,3	5,3	86,488	0	4,1955	49085000	3	O00534;O00534-4;O00534-3;O00534-2	O00534;O00534-4;O00534-3;O00534-2	von Willebrand factor A domain-containing protein 5A	VWA5A
7928800	3540000	6064400	6295900	10148000	13337000	9581700	12729000	7188400	10096000	20024000	13729000	8028800	5475300	12096000	10072000	17316000	14135000	16061000	5732800	11882000	41851000	31367000	24150000	34713000	27524000	9242000	10623000	11618000				16	16	16	30,4	30,4	30,4	68,002	0	55,473	1344300000	57	O00541;O00541-2	O00541;O00541-2	Pescadillo homolog	PES1
65232000	50351000	47204000	37737000	36007000	94698000	61624000	38026000	70204000	31129000	6726900	15642000	57379000	2303100	26282000	18134000	13967000	21583000	18525000	7640800	13284000	20001000	5276000	19412000	13231000	11167000	32474000	32788000	24237000				9	9	9	45,8	45,8	45,8	32,316	0	140,54	2967200000	161	O00560-2;O00560;O00560-3	O00560-2;O00560;O00560-3	Syntenin-1	SDCBP
2851700	993560	5746100	3552700	2641300	3111600	1675100	7550300	1547700	0	2255200	5712000	1632000	6221400	5134500	3597900	10058000	14195000	2837400	2930800	2385600	6286500	21648000	8179800	19147000	13748000	6466900	8524200	10498000				6	6	6	11,9	11,9	11,9	78,863	0	46,362	540350000	25	O00566	O00566	U3 small nucleolar ribonucleoprotein protein MPP10	MPHOSPH10
37223000	31347000	32515000	46136000	30054000	57259000	41641000	78132000	45495000	33465000	51042000	38698000	32204000	58537000	65917000	22116000	78023000	62606000	27910000	78622000	57260000	73619000	63934000	71012000	118410000	120210000	58121000	66264000	68535000				27	27	27	59,3	59,3	59,3	66,049	0	251,91	5051900000	221	O00567	O00567	Nucleolar protein 56	NOP56
71195000	70256000	71347000	92089000	75928000	102330000	91067000	88223000	101760000	104530000	146540000	157520000	125770000	140130000	142960000	132480000	143670000	161560000	121290000	130630000	103700000	120280000	141770000	204050000	141780000	184420000	135410000	118840000	124880000				36	36	12	63,9	63,9	24,6	73,243	0	284,82	11488000000	442	O00571;O00571-2;Q9NQI0-3;Q9NQI0-2;Q9NQI0-4;Q9NQI0	O00571;O00571-2	ATP-dependent RNA helicase DDX3X	DDX3X
3036900	0	3209400	1648100	0	1622100	0	2430800	1736700	1247500	0	1398300	1543800	0	0	5228600	0	0	0	0	0	0	0	1130600	0	532210	0	1373300	1034300				2	2	2	9,8	9,8	9,8	29,48	0	4,7949	69334000	4	O00584	O00584	Ribonuclease T2	RNASET2
90919000	61143000	84008000	76789000	135440000	50449000	76310000	87888000	65683000	60020000	23836000	26022000	9860300	51223000	34549000	3249500	27054000	13027000	17546000	13347000	1718600	5017000	13055000	4203200	2138000	9093000	56428000	48328000	36570000				15	15	15	48,8	48,8	48,8	42,026	0	61,976	2751000000	94	O00622	O00622	Protein CYR61	CYR61
0	0	0	0	0	0	0	0	320200	0	0	0	117050	0	0	1714500	0	0	45110	0	0	0	0	88549	0	0	0	0	0				2	2	2	7,6	7,6	7,6	32,113	0,0014931	2,4122	20606000	3	O00625	O00625	Pirin	PIR
34702000	18113000	32442000	20975000	37243000	39117000	44191000	39142000	38786000	50192000	62108000	51488000	46811000	26727000	37146000	37503000	46686000	38985000	19290000	43449000	16443000	7009300	51907000	50346000	54772000	70509000	39964000	45163000	50854000				14	14	9	38,2	38,2	30,1	57,886	0	226,43	3398600000	160	O00629	O00629	Importin subunit alpha-3	KPNA4
0	731140	0	0	0	0	0	0	0	0	0	0	729490	0	0	792760	0	0	785930	0	1186200	878200	0	576870	0	539320	0	0	0				2	2	2	4,5	4,5	4,5	53,415	0,0024034	2,2739	24993000	1	O00635	O00635	E3 ubiquitin-protein ligase TRIM38	TRIM38
2498700	1366600	5406200	2005800	4109100	5180700	5534400	8016800	7787600	6935500	10904000	2024700	3963100	0	2801500	2221300	6635100	6870900	868250	2810900	2469500	1085900	1932200	2747900	4334900	3560700	2017200	4242700	1289300				4	4	4	17,4	17,4	17,4	35,144	0	13,76	371770000	25	O00743;O00743-3;O00743-2	O00743;O00743-3;O00743-2	Serine/threonine-protein phosphatase 6 catalytic subunit;Serine/threonine-protein phosphatase 6 catalytic subunit, N-terminally processed	PPP6C
2609000	677340	369870	1389300	1395600	629260	0	0	451790	1093500	876520	679430	903300	0	1349700	472580	0	0	0	1314600	0	0	977500	0	705170	0	0	1131800	0				2	2	2	3,9	3,9	3,9	61,806	0	4,9117	41209000	2	O00748;O00748-4;O00748-2;O00748-5	O00748;O00748-4;O00748-2;O00748-5	Cocaine esterase	CES2
856500	2586100	946990	864590	805230	718000	1197500	589360	1513100	0	736040	970160	874910	0	751750	3019600	0	814370	3473300	0	1427600	1601400	498640	590250	519240	568520	0	0	0				5	5	5	5,1	5,1	5,1	113,61	0	5,8982	87257000	4	O00754-2;O00754	O00754-2;O00754	Lysosomal alpha-mannosidase;Lysosomal alpha-mannosidase A peptide;Lysosomal alpha-mannosidase B peptide;Lysosomal alpha-mannosidase C peptide;Lysosomal alpha-mannosidase D peptide;Lysosomal alpha-mannosidase E peptide	MAN2B1
0	0	0	0	0	0	0	0	0	0	0	0	0	0	0	0	0	0	2373900	0	0	0	0	0	0	0	0	0	0				1	1	1	2,9	2,9	2,9	36,743	0,0014956	2,4264	8078200	1	O00757	O00757	Fructose-1,6-bisphosphatase isozyme 2	FBP2
11918000	6094700	12942000	17976000	12260000	34575000	24361000	13326000	27710000	17366000	14772000	5629500	24293000	7630100	8419900	18958000	2881300	15214000	8919100	14720000	6035800	6482300	11510000	19307000	12194000	15836000	10573000	11116000	7921000				10	10	10	36,9	36,9	36,9	35,102	0	43,604	1258000000	86	O00764;O00764-2;O00764-3	O00764;O00764-2;O00764-3	Pyridoxal kinase	PDXK
0	0	0	0	0	22260000	29416000	8306300	22843000	16654000	9536100	0	3099200	0	18904000	4597200	5552500	1458900	2291100	14394000	9018500	29022000	50953000	67679000	39962000	59121000	0	18686000	7715100				5	5	5	21,2	21,2	21,2	41,522	0	30,57	1477500000	25	O00767	O00767	Acyl-CoA desaturase	SCD
14450000	4507500	9843900	18605000	8615600	7545800	12294000	8589000	6527800	4080600	6006600	11851000	11947000	7798800	9702000	12759000	7359300	23636000	7808100	8231500	1068000	4313300	1415500	3428000	2577900	4537300	9685900	13155000	12838000				7	7	7	19,9	19,9	19,9	35,116	0	16,764	715690000	42	O14495	O14495	Lipid phosphate phosphohydrolase 3	PPAP2B
0	0	0	2233900	0	0	2100000	3261800	0	3261900	3605300	2831900	2583400	5026800	2553600	2420100	3525200	3607400	3573300	5615200	4750400	7208200	8017200	3626500	0	3370400	2215300	2386400	2478600				8	8	7	7,9	7,9	7	218,33	0	45,725	264120000	12	O14497-2;O14497;O14497-3	O14497-2;O14497;O14497-3	AT-rich interactive domain-containing protein 1A	ARID1A
0	0	0	875480	0	1356400	0	1183500	1172400	861130	1993900	0	989790	913430	1782300	0	0	1220800	0	1488400	0	0	1337500	1432900	2108400	0	0	0	0				2	2	2	41,4	41,4	41,4	9,6008	0	12,083	66034000	2	O14519-2;O14519;O75956	O14519-2;O14519;O75956	Cyclin-dependent kinase 2-associated protein 1;Cyclin-dependent kinase 2-associated protein 2	CDK2AP1;CDK2AP2
3804600	4066900	3459000	2103900	4859500	3283400	3155800	2115700	2833100	7429300	6683000	4482900	4625500	7595700	6094100	3481800	3077900	5474400	5152100	4069100	2514300	2817700	6252300	7708400	2307200	7277900	1394500	4346100	4938100				5	5	5	28,3	28,3	28,3	26,534	0	17,605	396280000	39	O14530;O14530-2	O14530;O14530-2	Thioredoxin domain-containing protein 9	TXNDC9
1512600	5015600	2442200	6118800	1499100	592730	742800	1463300	1671900	0	3714300	2785900	321510	1708700	2282500	0	730680	1025300	0	3175900	4178600	0	2444600	353410	1154000	1317500	2275100	1023700	3929100				1	1	1	2,8	2,8	2,8	61,877	0	6,826	167870000	15	O14531	O14531	Dihydropyrimidinase-related protein 4	DPYSL4
0	0	517040	2174000	1668000	781920	1520800	1644000	927960	1055400	4063600	2081600	1329500	5273800	1514700	1061700	3145000	1527800	0	5002000	0	0	3418200	893690	850370	1071100	2057500	1256000	1422000				2	2	2	3,8	3,8	3,8	64,84	0	8,6635	117820000	9	O14545;O14545-2	O14545;O14545-2	TRAF-type zinc finger domain-containing protein 1	TRAFD1
2542600	13970000	4623400	39461000	12151000	15639000	11306000	10842000	9441700	13040000	0	5406900	11817000	1660800	10073000	17470000	2772400	3832500	8878500	11641000	9843500	6688800	1835300	4426800	463030	1827100	3131600	3042800	4529400				7	7	7	71,2	71,2	71,2	17,135	0	45,121	781490000	69	O14558	O14558	Heat shock protein beta-6	HSPB6
7247700	973680	885610	0	0	6586100	915390	0	2930300	0	292010	650950	2314500	0	357440	3265700	0	0	8053900	0	4212800	0	0	359160	0	2364200	0	976260	0				2	2	2	9,6	9,6	9,6	17,417	0	10,712	160690000	11	O14561	O14561	Acyl carrier protein, mitochondrial	NDUFAB1
7442400	3961000	8576200	3080200	4418100	4411200	3805300	2490700	6467600	6834100	2594500	2144700	3702300	2040800	3435200	5239000	964640	2570800	3310200	5485900	4091900	3877600	4056900	2835200	2336900	2147000	2297800	3843900	2553100				5	5	5	27,2	27,2	27,2	33,382	0	61,705	339160000	22	O14562	O14562	Ubiquitin domain-containing protein UBFD1	UBFD1
0	0	0	0	0	0	0	0	0	0	0	0	0	0	0	0	0	0	0	0	0	0	0	366430	0	0	0	0	0				1	1	1	5,4	5,4	5,4	23,973	0	5,4983	18322000	0	O14569	O14569	Cytochrome b561 domain-containing protein 2	CYB561D2
43095000	22711000	24273000	16843000	49640000	31932000	29369000	43003000	0	38148000	23652000	36334000	29627000	48919000	29691000	0	0	27198000	20715000	60332000	27139000	0	34979000	21469000	21612000	33729000	33378000	57066000	0				5	5	5	3,3	3,3	3,3	177,03	0	10,83	1862500000	17	O14578-3;O14578;O14578-4	O14578-3;O14578;O14578-4	Citron Rho-interacting kinase	CIT
44730000	44310000	46129000	64314000	35222000	84755000	56331000	71458000	68872000	79593000	110690000	108710000	82173000	102620000	65176000	72460000	115130000	105650000	52655000	75945000	58644000	57721000	65581000	73501000	79264000	135240000	101570000	86717000	80994000				16	16	16	69,8	69,8	69,8	34,482	0	160,37	6772900000	282	O14579;O14579-2;O14579-3	O14579;O14579-2;O14579-3	Coatomer subunit epsilon	COPE
738100	1224000	854640	466520	560150	0	625660	0	0	0	0	0	558190	0	0	503210	0	0	1539000	0	967410	2392300	0	510260	0	0	0	0	0				2	2	2	14,8	14,8	14,8	22,483	0,0096474	1,506	48380000	2	O14613	O14613	Cdc42 effector protein 2	CDC42EP2
35893000	27371000	37602000	50299000	20689000	49799000	33537000	55796000	39007000	44535000	51793000	60706000	45666000	55903000	59791000	28874000	90240000	61338000	26235000	67807000	18888000	42842000	52933000	38915000	49889000	37596000	46629000	61813000	40557000				27	27	27	32,3	32,3	32,3	130,16	0	196,16	3854000000	220	O14617;O14617-5;O14617-2;O14617-4;O14617-3	O14617;O14617-5;O14617-2;O14617-4;O14617-3	AP-3 complex subunit delta-1	AP3D1
3445500	4346700	2162700	11301000	8592300	2849900	854540	6372600	1886700	2066400	3196900	3244700	1364000	7589000	2866300	3506700	1753000	3162700	1676000	11196000	1777900	0	8808600	1305100	3967500	0	2900600	4986900	3085300				5	5	5	25,9	25,9	25,9	29,04	0	16,255	279580000	14	O14618	O14618	Copper chaperone for superoxide dismutase	CCS
0	1010700	1463900	0	1584000	2098800	2368200	2936200	2303100	2037600	3837800	4022800	1396000	7322700	3867700	1518300	7012600	2447400	3049700	3670000	1548600	941620	7847100	2007800	1944100	2569600	1923200	1506100	0				3	3	2	7,1	7,1	5,4	78,947	0	12,286	255530000	14	O14641	O14641	Segment polarity protein dishevelled homolog DVL-2	DVL2
0	0	0	0	0	0	0	0	0	0	1461300	0	0	1441100	0	0	1097300	0	0	0	0	0	0	0	2059400	0	1255900	1208800	0				5	4	4	3,4	3	3	196,59	0	5,6831	23342000	3	O14646-2;O14646	O14646-2;O14646	Chromodomain-helicase-DNA-binding protein 1	CHD1
4712000	0	3695900	5819800	7440800	3474100	0	14998000	3772900	5439400	0	0	3278600	0	5481600	4374800	19694000	9928800	4074900	8511400	0	12576000	19286000	4706400	19338000	17779000	0	7509800	0				6	6	5	3,6	3,6	3,2	200,56	0	7,0803	815650000	10	O14647-2;O14647;O14647-3	O14647-2;O14647	Chromodomain-helicase-DNA-binding protein 2	CHD2
986340	1507600	1061400	0	0	2369500	1561000	1528200	1490300	0	5516900	3553800	2705600	5581400	5698600	1714900	9200000	4999300	3392900	6198500	2079200	9217300	3414400	2454100	5355000	518310	1493300	1489700	745390				4	4	4	33,8	33,8	33,8	22,724	0	23,581	295860000	18	O14653-3;O14653;O14653-2	O14653-3;O14653;O14653-2	Golgi SNAP receptor complex member 2	GOSR2
2460800	1104700	4405900	8804500	3507300	5694000	3642100	5752200	5569900	7430100	8020500	5034200	4134700	10149000	3397600	4224100	10692000	8167300	2050700	6798500	2026400	1084900	15877000	5887100	14899000	8473000	4411000	8723600	5508600				4	4	4	13,9	13,9	13,9	37,808	0	8,1657	482380000	24	O14656;O14656-2	O14656;O14656-2	Torsin-1A	TOR1A
3078300	4221800	2873600	4677800	6567200	5172600	0	3541200	4376200	3818600	7134600	6865500	5372300	6774700	4557500	0	0	4430700	3800400	4434100	2810800	5269500	3529400	5569100	3342500	3318600	4335900	3236900	0				3	3	3	9,8	9,8	9,8	37,978	0	6,4565	344770000	8	O14657	O14657	Torsin-1B	TOR1B
0	0	0	0	0	0	559230	0	0	0	0	0	0	0	0	0	0	0	424450	0	938210	321550	0	541150	0	0	0	0	0				5	5	5	26,6	26,6	26,6	34,812	0	14,741	56026000	2	O14662-2;O14662-6;O14662-4;O14662-5;O14662;O14662-3	O14662-2;O14662-6;O14662-4;O14662-5;O14662	Syntaxin-16	STX16
4794900	9920000	2455300	4789000	3422300	3436800	4149900	3169600	3499000	3803900	2582000	3397000	3858100	2480800	5862800	1921100	4404500	4016400	3958400	6288700	2628800	11618000	1922200	4056500	2352200	5501900	6734200	4115600	3943100				9	9	9	19,3	19,3	19,3	84,141	0	26,183	375060000	13	O14672;O14672-2	O14672;O14672-2	Disintegrin and metalloproteinase domain-containing protein 10	ADAM10
0	460900	0	0	0	0	355020	0	0	0	0	239530	2086200	0	0	464760	0	0	497930	0	521430	271020	0	0	0	0	575140	0	0				1	1	1	2,5	2,5	2,5	37,461	0,0076093	1,6198	17921000	1	O14681-3;O14681	O14681-3;O14681	Etoposide-induced protein 2.4 homolog	EI24
7639600	0	2922800	9609000	2888600	2455900	2092900	739270	1978500	0	6166000	3141100	4529200	28310000	9852100	1079800	36906000	7873600	1523200	13912000	0	0	1511300	0	1164000	999820	0	1397700	3103900				3	3	3	18	18	18	21,054	0	8,8981	385720000	15	O14683	O14683	Tumor protein p53-inducible protein 11	TP53I11
7005400	35686000	18531000	865730	17723000	0	387890	0	0	0	2145300	6375300	15336000	1678200	956180	3888600	1867900	1095500	20969000	3266500	0	710310	0	705710	109390	0	1264100	1310600	759300				1	1	1	6,6	6,6	6,6	17,102	0,0014923	2,4077	361590000	8	O14684	O14684	Prostaglandin E synthase	PTGES
0	0	0	0	0	843310	0	0	0	0	737950	490440	0	0	0	543870	0	0	0	0	0	0	0	0	579390	467260	526530	576000	0				1	1	1	1,3	1,3	1,3	133,35	0	3,9984	14566000	1	O14727-5;O14727-3;O14727-4;O14727-2;O14727	O14727-5;O14727-3;O14727-4;O14727-2;O14727	Apoptotic protease-activating factor 1	APAF1
182730	310450	496360	825340	0	999820	639930	799070	719140	805630	0	481340	507520	0	1003500	645570	0	665740	854980	0	435310	482610	0	599600	0	764810	630550	495580	738660				1	1	1	4,1	4,1	4,1	58,67	0,0003904	2,9913	46917000	5	O14730-2;O14730	O14730-2;O14730	Serine/threonine-protein kinase RIO3	RIOK3
0	5740200	0	0	0	0	0	0	0	0	0	0	772450	0	0	0	0	0	769220	0	900580	0	0	0	0	0	0	0	0				2	2	2	12,5	12,5	12,5	18,624	0,0041948	2,0125	104000000	1	O14735-3;O14735	O14735-3;O14735	CDP-diacylglycerol--inositol 3-phosphatidyltransferase	CDIPT
66771000	39564000	65704000	59340000	86575000	72987000	78153000	90241000	76320000	64852000	63157000	72542000	60593000	85489000	72568000	155700000	102440000	63419000	97150000	63306000	45809000	42482000	97566000	101670000	60508000	77545000	84594000	91703000	99429000				10	10	10	67,2	67,2	67,2	14,285	0	120,71	5749000000	160	O14737;O14737-2	O14737;O14737-2	Programmed cell death protein 5	PDCD5
22803000	39284000	16761000	17438000	26775000	28119000	39595000	26512000	26229000	27334000	23220000	24255000	24615000	23281000	16865000	22572000	33505000	25256000	35146000	36645000	37321000	50298000	25680000	42158000	23497000	26710000	24185000	24274000	21865000				19	19	19	31,9	31,9	31,9	72,683	0	82,577	2510900000	163	O14744;O14744-5;O14744-2;O14744-3;O14744-4	O14744;O14744-5;O14744-2;O14744-3;O14744-4	Protein arginine N-methyltransferase 5;Protein arginine N-methyltransferase 5, N-terminally processed	PRMT5
10899000	14574000	12143000	24857000	19594000	24134000	14454000	59758000	11395000	23127000	12740000	15808000	14045000	19983000	28927000	12637000	26227000	18912000	18574000	24605000	19712000	25174000	36351000	8588300	20593000	21009000	29513000	22373000	20870000				8	8	8	29,6	29,6	29,6	38,868	0	61,925	1617800000	88	O14745;O14745-2	O14745	Na(+)/H(+) exchange regulatory cofactor NHE-RF1	SLC9A3R1
2746800	3192900	3939600	0	1501900	2419400	0	0	0	4482500	0	1044700	1573800	0	2648300	0	0	1085900	1226800	1397100	2239100	1894400	996860	1904200	1386300	0	1923300	2139800	0				2	2	2	7,8	7,8	7,8	45,083	0	6,0588	113900000	10	O14763-2;O14763	O14763-2;O14763	Tumor necrosis factor receptor superfamily member 10B	TNFRSF10B
29872000	9439400	27025000	4300700	4076700	29114000	14331000	2158200	31419000	11592000	4621700	10973000	11604000	4472500	3969000	29392000	1304500	6402200	2505700	2902200	2025200	2735900	930210	6518400	6646800	6931800	15092000	10188000	6263200				6	6	6	21,7	21,7	21,7	61,247	0	43,154	893120000	47	O14773;O14773-2	O14773;O14773-2	Tripeptidyl-peptidase 1	TPP1
8575900	3877200	3828700	5973300	7696500	4866800	16155000	8439600	3300700	5199700	6969000	5458400	4241600	8674500	8202000	4123600	5023000	5415900	7753100	7902800	13851000	29249000	13229000	9919500	9744300	18308000	8400900	8626400	7041300				18	18	18	18,1	18,1	18,1	121,69	0	38,356	795140000	40	O14776-2;O14776;Q5VWI1	O14776-2;O14776	Transcription elongation regulator 1	TCERG1
0	0	3299300	0	0	0	1757900	2440000	1714800	2753500	3011200	2363400	0	0	0	0	1326200	2237300	2202300	2275800	2126300	0	2532300	0	2249000	2097300	0	2103600	2048100				3	3	3	4,5	4,5	4,5	73,912	0	3,6668	166850000	4	O14777	O14777	Kinetochore protein NDC80 homolog	NDC80
35677000	18708000	13913000	31203000	26469000	24657000	23575000	43855000	24719000	18231000	8120000	10901000	7568800	7690700	13469000	6661000	13543000	8718100	9108900	14824000	13041000	13274000	28400000	6976600	18574000	12447000	24706000	16750000	18046000				11	11	11	20,7	20,7	20,7	103,13	0	98,398	1350400000	61	O14786;O14786-3;O14786-2	O14786;O14786-3;O14786-2	Neuropilin-1	NRP1
507570	419140	540850	0	0	1489700	0	710950	649800	0	648580	0	0	0	711920	0	0	544190	458720	591710	540670	0	0	389580	0	0	454010	692920	0				7	1	1	8,5	1,7	1,7	100,41	0	4,3895	27792000	1	O14787-2;O14787	O14787-2;O14787	Transportin-2	TNPO2
0	0	0	0	0	0	0	0	0	0	0	1306300	0	1417400	0	0	1835900	0	0	0	0	0	0	0	0	0	1079000	0	0				1	1	1	1,3	1,3	1,3	180,68	0,00094357	2,5502	10329000	1	O14795;O14795-2	O14795;O14795-2	Protein unc-13 homolog B	UNC13B
0	0	0	0	0	951760	0	0	576530	0	806010	664020	0	0	0	0	858030	0	0	0	395750	0	0	2118300	2248000	2414800	0	923090	0				4	4	4	4,1	4,1	4,1	155,64	0	7,7392	43006000	3	O14802	O14802	DNA-directed RNA polymerase III subunit RPC1	POLR3A
596800	0	0	0	0	1069800	506990	0	921770	906590	0	0	979750	1118300	1034900	509650	0	3069700	589560	0	0	0	0	0	0	0	0	610750	0				1	1	1	7,7	7,7	7,7	23,846	0,0096322	1,4871	38907000	2	O14807	O14807	Ras-related protein M-Ras	MRAS
131600000	142570000	171100000	115930000	127020000	175740000	151160000	110220000	178300000	147320000	143170000	128870000	111840000	118840000	111150000	179950000	135550000	161610000	118080000	106800000	88424000	165630000	135620000	196810000	149210000	162940000	117580000	124780000	119210000				14	14	14	56,5	56,5	56,5	27,887	0	143,16	11854000000	285	O14818;O14818-2;O14818-4;Q8TAA3-2;Q8TAA3-5;Q8TAA3	O14818;O14818-2;O14818-4	Proteasome subunit alpha type-7	PSMA7
31933000	60146000	17410000	10305000	6709700	7421900	25216000	6509600	12014000	5070400	6662100	13754000	43947000	8115400	15363000	21531000	10615000	3854700	55862000	10304000	56737000	56692000	6372800	20108000	7099100	10906000	3636000	8742000	6801300				8	8	3	40,3	40,3	19,6	38,287	0	119,1	1789900000	77	O14828	O14828	Secretory carrier-associated membrane protein 3	SCAMP3
275030	1407500	1052000	1257900	1092900	0	740320	1431200	898080	521340	1491400	2325900	1075100	2638900	2655300	558780	3381500	2241600	1503300	1905700	968250	200060	2370900	900060	1510000	2782100	866730	759880	1061100				6	1	1	35,5	13,1	13,1	35,201	0,00038827	2,9379	111910000	15	O14828-2	O14828-2	Secretory carrier-associated membrane protein 3	SCAMP3
1647300	2723400	0	1130400	1843300	2247400	2311800	1797400	0	1639700	1106200	1582000	1485100	0	1841500	763670	0	1746600	1853400	1047600	1388600	0	0	0	955300	1039200	1904700	1626200	1917600				2	2	2	6,5	6,5	6,5	38,538	0,00038417	2,7841	89878000	4	O14832;O14832-2	O14832;O14832-2	Phytanoyl-CoA dioxygenase, peroxisomal	PHYH
732500	877000	780090	2670400	0	2831500	1633700	1354200	2340900	945470	1041100	845360	1267000	942180	1359900	875190	0	1041300	929890	1362200	930510	289020	910760	0	1056100	0	1215100	1528500	1006800				4	4	4	5,4	5,4	5,4	137,46	0	18,8	89611000	6	O14841	O14841	5-oxoprolinase	OPLAH
2066300	1770600	1307100	0	0	1677100	1772200	1816300	1792300	1549900	1564000	1790600	3892100	0	1677700	0	2298700	1104200	2202100	919650	2158900	1991100	1877900	3167100	2342400	2290600	1666800	1046500	0				3	3	3	14	14	14	37,767	0	13,263	155740000	5	O14874-2;O14874-3;O14874	O14874-2;O14874-3;O14874	[3-methyl-2-oxobutanoate dehydrogenase [lipoamide]] kinase, mitochondrial	BCKDK
0	1325500	485100	5871300	1413700	3594700	877690	4717500	875490	978950	1650300	800000	1247700	0	2084400	982620	1162300	953940	1035600	5991100	1342600	1401300	1212600	420460	0	0	0	600480	934190				4	4	4	14,9	14,9	14,9	55,984	0	13,369	124650000	7	O14879	O14879	Interferon-induced protein with tetratricopeptide repeats 3	IFIT3
19456000	10339000	10788000	4309400	8354400	5072100	1868800	0	2162100	4731500	2938500	4406700	10923000	2475200	6155300	11472000	7466000	3789500	1479000	3233900	1260000	0	2728000	1144500	4744400	3828200	2428200	2407000	1752300				5	5	5	34,2	34,2	34,2	16,516	0	25,814	406570000	28	O14880	O14880	Microsomal glutathione S-transferase 3	MGST3
0	0	0	0	0	0	496110	0	0	0	0	0	0	0	0	491940	0	0	1952900	0	1026200	3101000	0	604400	0	632240	0	0	0				1	1	1	4,8	4,8	4,8	28,155	0,0027568	2,139	34969000	2	O14893-3;O14893-2;O14893	O14893-3;O14893-2;O14893	Gem-associated protein 2	GEMIN2
21655000	14055000	11501000	26814000	10232000	22033000	15787000	26876000	17470000	20326000	21128000	21835000	11505000	17822000	21733000	13633000	12882000	19575000	10053000	27793000	18432000	19225000	20642000	15846000	10464000	18425000	21273000	26934000	17392000				2	2	2	25	25	25	13,735	0	17,301	1505800000	43	O14907	O14907	Tax1-binding protein 3	TAX1BP3
14407000	17813000	16534000	33352000	20495000	16209000	15658000	25163000	11375000	23706000	29922000	37296000	19124000	38416000	32631000	8902500	47838000	22223000	16791000	33897000	17712000	32814000	51957000	16420000	20430000	21878000	33589000	28111000	23055000				12	12	11	44,1	44,1	42,3	36,049	0	46,996	2031000000	101	O14908;O14908-2;Q8TF64	O14908;O14908-2	PDZ domain-containing protein GIPC1	GIPC1
0	0	2399000	3933900	0	2520700	0	5459300	0	4545700	3722700	3251400	0	5596400	4157200	0	4016200	2077900	0	6763300	0	0	3656000	0	0	0	0	0	0				3	3	3	5,9	5,9	5,9	79,508	0	7,6255	130790000	6	O14920-4;O14920-2;O14920;O14920-3	O14920-4;O14920-2;O14920	Inhibitor of nuclear factor kappa-B kinase subunit beta	IKBKB
1243600	0	1462600	888640	0	1600800	0	1803400	1673100	1748200	2586200	4015800	1283100	4015600	1938400	1068900	0	2981900	632720	1872100	1249400	1724300	2276300	3978800	4002700	6122100	2306300	3303900	2207400				3	3	3	21,5	21,5	21,5	21,943	0	13,051	188710000	17	O14925;Q5SRD1	O14925;Q5SRD1	Mitochondrial import inner membrane translocase subunit Tim23;Putative mitochondrial import inner membrane translocase subunit Tim23B	TIMM23;TIMM23B
1469500	1266200	2309400	2671300	1622200	7261000	3671200	7077000	2832400	3391800	27590000	11531000	8893100	9078200	6479700	4652200	13327000	21397000	4606500	7512200	6196400	10440000	24880000	12966000	25237000	28780000	11037000	10036000	9189000				8	8	8	23,2	23,2	23,2	49,512	0	46,27	1065200000	76	O14929;O14929-2	O14929;O14929-2	Histone acetyltransferase type B catalytic subunit	HAT1
5095100	1979500	918240	2066700	2367800	9880100	1737200	8903900	5631100	879540	1078200	0	809420	574820	1713900	9379900	0	846360	579470	9708600	708920	886900	1382400	1254900	0	968100	5187800	1735200	1203600				4	4	4	31,4	31,4	31,4	17,769	0	6,7975	196350000	9	O14933;O14933-2	O14933;O14933-2	Ubiquitin/ISG15-conjugating enzyme E2 L6	UBE2L6
0	10126000	5772600	0	5081000	1791400	5316200	347970	2227000	4064100	1049500	1259600	6141600	396320	3002700	5017800	1533600	2305900	7039700	4180300	10489000	14425000	1282900	6713300	1809900	2389600	0	1507500	0				4	4	4	45,1	45,1	45,1	9,9062	0	7,5026	399440000	25	O14949	O14949	Cytochrome b-c1 complex subunit 8	UQCRQ
601560000	335500000	472510000	457260000	395770000	834130000	323690000	345080000	563810000	581930000	737650000	615690000	529730000	873610000	499510000	900540000	598580000	581770000	421610000	407410000	491810000	316260000	383890000	556660000	456400000	591880000	545800000	508320000	507840000				11	11	5	63,2	63,2	29,8	19,794	0	181,24	58817000000	545	P19105;O14950	P19105;O14950	Myosin regulatory light chain 12A;Myosin regulatory light chain 12B	MYL12A;MYL12B
63274000	50385000	38969000	51864000	75575000	43410000	34096000	53504000	26954000	44388000	33707000	44629000	29099000	51909000	46891000	24303000	27409000	41408000	37685000	52423000	35241000	46019000	38761000	30142000	34721000	40579000	46820000	49621000	61830000				19	19	19	26,9	26,9	26,9	86,191	0	88,372	3537700000	130	O14964;O14964-2	O14964;O14964-2	Hepatocyte growth factor-regulated tyrosine kinase substrate	HGS
0	0	0	0	0	0	0	0	0	0	2430800	0	0	0	0	0	0	0	0	0	0	0	0	0	0	0	0	0	0				1	1	1	5	5	5	45,809	0,0034779	2,0792	8117400	1	O14965	O14965	Aurora kinase A	AURKA
4571500	7220700	4790400	8578600	5212400	3487100	3121800	10242000	2383800	6827000	6407900	4219000	4014000	8158000	7746500	2542100	15080000	5364300	2960900	13691000	3777600	2828900	5865200	1773200	6843000	4495000	7606900	6722500	6877500				5	5	5	24,8	24,8	24,8	29,884	0	46,256	458660000	32	O14972-2;O14972	O14972-2;O14972	Down syndrome critical region protein 3	DSCR3
87337000	70740000	91135000	115520000	91763000	83664000	72974000	78615000	77419000	75762000	157490000	112880000	75259000	161280000	144480000	82449000	135130000	126800000	90995000	131930000	103700000	111100000	124140000	64500000	77195000	77377000	87531000	82772000	106450000				47	47	47	48,6	48,6	48,6	115,28	0	314,23	8505600000	326	O14974;O14974-3;O14974-2;O14974-5;O14974-4;O60237-4;O60237;O60237-6	O14974;O14974-3;O14974-2;O14974-5;O14974-4	Protein phosphatase 1 regulatory subunit 12A	PPP1R12A
1103400	1400700	1588300	4625800	0	6399300	2231700	8137200	3951200	3361200	13085000	3798200	3043200	6093800	5959400	1662800	12929000	7483000	2034900	9690900	1269100	1043500	13267000	5346500	6833200	9375300	1090300	5230100	1592100				11	11	11	11,4	11,4	11,4	143,19	0	21,13	415930000	36	O14976;O14976-2	O14976;O14976-2	Cyclin-G-associated kinase	GAK
0	0	0	0	0	0	0	0	0	0	0	0	0	0	0	0	0	0	0	0	0	0	0	0	0	0	0	0	0				12	1	1	22,9	3,6	3,6	46,437	0,0089615	1,5423	0	0	O14979	O14979	Heterogeneous nuclear ribonucleoprotein D-like	HNRNPDL
30302000	25611000	16850000	80915000	31088000	67520000	28635000	46831000	34183000	33968000	108360000	90504000	53731000	63727000	61959000	59241000	84156000	90637000	38310000	71407000	53087000	82567000	112370000	83324000	109880000	126250000	66448000	58469000	62538000				12	11	1	40,6	37,3	7,4	27,191	0	100,27	6021400000	171	O14979-3;O14979-2	O14979-3;O14979-2	Heterogeneous nuclear ribonucleoprotein D-like	HNRNPDL
34866000	28324000	42461000	49451000	46398000	54519000	44295000	52779000	61689000	43875000	40323000	29227000	30015000	36481000	48023000	36559000	31156000	53516000	20221000	22923000	62584000	49446000	57788000	53381000	53121000	56561000	47509000	37465000	45415000				31	31	31	35,3	35,3	35,3	123,38	0	104,43	3985700000	196	O14980	O14980	Exportin-1	XPO1
0	0	0	0	0	870560	483560	1700100	737230	0	1605900	1190600	1419700	1354300	1193600	1438500	6478000	2406200	1144800	885310	1503900	1783100	2041000	2797300	2161800	3410900	0	1722500	763210				7	7	7	4,6	4,6	4,6	206,89	0	14,738	126100000	5	O14981;O14981-2	O14981	TATA-binding protein-associated factor 172	BTAF1
2232600	2799600	2505700	3940900	2912700	5883700	1727800	0	3771400	0	3408900	3033500	2199300	3883000	0	4531200	0	4188000	2104500	0	1681000	0	1651100	0	2510700	1968200	1963000	0	0				5	5	5	8,5	8,5	8,5	144,27	0	13,57	187770000	6	O15013-7;O15013-4;O15013-5;O15013-6;O15013	O15013-7;O15013-4;O15013-5;O15013-6;O15013	Rho guanine nucleotide exchange factor 10	ARHGEF10
0	0	0	0	0	0	0	0	0	0	0	0	0	0	0	0	0	0	294150	0	443540	664560	0	0	0	0	0	0	0				1	1	1	7,2	7,2	7,2	25,397	0,0034691	2,0405	6186200	1	O15014-2;O15014	O15014-2;O15014	Zinc finger protein 609	ZNF609
21205000	37670000	16494000	27912000	12792000	36157000	29781000	47347000	22536000	19082000	55647000	32385000	26237000	36206000	43846000	16371000	12949000	49709000	61365000	54461000	62333000	74671000	58350000	34681000	37948000	37438000	42726000	32423000	20336000				30	30	1	25,1	25,1	1,7	251,89	0	171,93	3247100000	111	O15027;O15027-2;O15027-4;O15027-3	O15027;O15027-2;O15027-4;O15027-3	Protein transport protein Sec16A	SEC16A
40528000	65015000	38664000	70462000	49389000	38509000	27339000	61620000	28346000	27314000	44224000	42182000	33940000	63395000	59770000	30459000	84296000	40604000	38506000	63801000	36118000	30506000	41967000	13378000	27714000	28407000	47582000	38294000	44698000				36	36	36	28	28	28	205,12	0	200,75	3486000000	216	O15031	O15031	Plexin-B2	PLXNB2
3007400	3186100	2706900	2309300	0	2180000	3081200	2934600	6102200	2331500	8678200	3625300	2580100	5917200	3056200	6956700	10529000	7215900	3714200	3698500	13845000	11901000	12868000	7249700	12608000	13756000	0	2213400	3082800				10	10	10	13,4	13,4	13,4	118,23	0	62,388	518610000	28	O15042-2;O15042;O15042-3	O15042-2;O15042;O15042-3	U2 snRNP-associated SURP motif-containing protein	U2SURP
0	0	0	753720	0	0	0	909220	0	0	771920	826560	0	689960	984860	622420	1124200	1082600	0	1029800	1454600	1361500	969940	0	0	661990	0	0	0				1	1	1	0,8	0,8	0,8	186,03	0,00019712	3,113	44012000	1	O15047	O15047	Histone-lysine N-methyltransferase SETD1A	SETD1A
4436500	5895900	8791300	11840000	2579500	4073200	3554800	11594000	3586600	4881900	15266000	15800000	5195500	24378000	15460000	2882500	18119000	16311000	13292000	25442000	7340600	10577000	12958000	2770900	5483800	4784900	7723400	8338600	4485700				10	10	10	11	11	11	160,43	0	49,014	784900000	27	O15056-2;O15056;O15056-3	O15056-2;O15056;O15056-3	Synaptojanin-2	SYNJ2
969100	1802600	743740	14442000	1272100	6013900	1950800	1865000	3769800	2707500	1707600	1559200	4843800	1340000	11698000	1235300	2231900	904240	912060	3066900	1345100	1484100	657140	3176900	4820600	1177300	1273400	1108800	1021100				10	10	10	11,2	11,2	11,2	172,77	0	54,664	230920000	14	O15061;O15061-2;O15061-3	O15061;O15061-2	Synemin	SYNM
1596200	2072900	1763300	1670000	1749100	1884200	2292500	2325300	1498100	0	1464300	1465400	1349000	1467300	2469100	1184300	1096200	0	1506600	2165600	1109300	0	0	0	1523000	1169900	1976800	0	1938000				2	2	2	5,4	5,4	5,4	43,269	0	4,5298	101680000	2	O15066-2;O15066;O14782	O15066-2;O15066;O14782	Kinesin-like protein KIF3B;Kinesin-like protein KIF3B, N-terminally processed;Kinesin-like protein KIF3C	KIF3B;KIF3C
9065600	3766100	7871800	9153000	6566100	12651000	17576000	9276600	13000000	8086200	9404100	4172800	6231300	3758800	8157600	13319000	3163200	8825000	10342000	4095200	32231000	44119000	10485000	23028000	7748900	15550000	7227800	7939700	5360400				19	19	19	23,3	23,3	23,3	144,73	0	59,838	1103800000	45	O15067	O15067	Phosphoribosylformylglycinamidine synthase	PFAS
14515000	15619000	10906000	29983000	10890000	1021500	0	0	0	476780	7369800	1575800	9040800	14847000	13719000	5679700	16242000	12062000	19315000	11914000	0	0	0	0	0	0	3176400	2946500	4337400				8	8	8	14,1	14,1	14,1	82,223	0	31,884	531030000	37	O15075;O15075-2;O15075-4;O43602-2;O43602;O15075-3	O15075;O15075-2	Serine/threonine-protein kinase DCLK1	DCLK1
4781100	1637100	3157200	0	4930600	8648900	9389800	0	5965700	0	0	10457000	6951000	0	16200000	7313800	0	11996000	14209000	16603000	29712000	17541000	24338000	11177000	0	0	10528000	0	13462000				4	3	3	2,1	1,8	1,8	180,06	0,0057502	1,8164	737390000	19	O15078-2;O15078;REV__O14524-2;REV__O14524;Q8TE76-2;Q2KHM9-2;Q8IYE1;Q569K6;Q5VT97-2;Q8TE76-3;Q8TE76;Q2KHM9;Q5VT97	O15078-2;O15078	Centrosomal protein of 290 kDa	CEP290
0	615550	0	0	0	0	846580	0	0	1069100	0	0	0	0	897570	0	1293600	913100	0	1249500	547640	2881400	0	0	0	1044400	0	554260	0				3	3	3	3,4	3,4	3,4	112,96	0	4,4657	46293000	2	O15084;O15084-4;O15084-1;O15084-2	O15084;O15084-4;O15084-1;O15084-2	Serine/threonine-protein phosphatase 6 regulatory ankyrin repeat subunit A	ANKRD28
0	0	0	998420	0	958670	804200	803010	626510	0	1053900	0	0	631820	798340	1973400	896550	776620	1232100	2658500	0	0	984150	0	762230	648550	1037700	794870	0				4	4	4	4,1	4,1	4,1	167,7	0	14,133	48330000	4	O15085;O15085-2	O15085;O15085-2	Rho guanine nucleotide exchange factor 11	ARHGEF11
0	0	0	0	0	709810	446540	0	0	0	517060	0	621480	0	868800	539970	0	0	0	0	0	0	0	616390	0	2466200	0	0	0				1	1	1	2,8	2,8	2,8	65,485	0	5,9877	28012000	1	O15091-2;O15091	O15091-2;O15091	Mitochondrial ribonuclease P protein 3	KIAA0391
0	0	0	0	0	0	0	0	0	0	0	1578600	0	0	0	835580	889780	0	0	0	0	0	0	873030	830910	1227500	0	1372900	0				1	1	1	2	2	2	84,639	0,0034722	2,0542	22058000	2	O15111	O15111	Inhibitor of nuclear factor kappa-B kinase subunit alpha	CHUK
2272200	1051600	485820	854550	0	3236800	794580	0	2196100	1087600	3351600	2531500	637830	1842500	1016400	461690	0	1349100	294770	884700	865740	439240	2776700	2272200	964390	2796800	672040	529710	0				4	4	4	39,1	39,1	39,1	15,179	0	16,682	128430000	11	O15116	O15116	U6 snRNA-associated Sm-like protein LSm1	LSM1
28166000	22053000	10688000	17502000	29664000	12486000	9063300	15550000	11104000	9802600	8559600	15177000	22029000	4545200	19405000	21751000	26556000	10416000	12181000	31145000	8322200	3731800	6623600	5587600	8936800	10436000	7210400	13274000	15265000				11	11	11	12,1	12,1	12,1	142,17	0	40,52	1105900000	63	O15118;O15118-2	O15118;O15118-2	Niemann-Pick C1 protein	NPC1
0	0	0	0	0	452560	0	0	269650	0	0	0	0	0	0	0	0	0	0	0	0	0	0	985850	611540	0	0	0	0				4	4	4	10,9	10,9	10,9	77,178	0	5,578	54179000	3	O15119-2;O15119;O15119-3	O15119-2;O15119;O15119-3	T-box transcription factor TBX3	TBX3
3066200	1150300	11495000	2929400	0	1010100	1488300	1294900	1500700	3148200	6178100	10882000	4218700	5009500	710110	8035000	19561000	7262200	1140500	2257400	438540	0	1645300	2732100	2592300	6183400	2131200	2930000	1996000				3	3	3	14,9	14,9	14,9	37,866	0	15,607	396560000	27	O15121	O15121	Sphingolipid delta(4)-desaturase DES1	DEGS1
3120500	15465000	6969600	8738900	3589400	10198000	8413900	9629400	6723200	6290300	13520000	14047000	9322700	17305000	5882400	9118500	15229000	9083300	16742000	16822000	6728600	27984000	13001000	9244700	11292000	13479000	11285000	7302600	6463300				9	8	8	38,5	36,7	36,7	37,92	0	70,822	987170000	45	O15126;O15126-2	O15126;O15126-2	Secretory carrier-associated membrane protein 1	SCAMP1
8956700	5359800	8382900	14309000	9352400	11514000	7246500	5441900	11231000	8438700	10518000	17267000	17195000	8131300	8414500	12624000	7787100	13017000	9125300	9671100	8971900	1486000	7420200	10199000	13109000	15513000	9578000	5172000	8089800				5	5	5	16,1	16,1	16,1	36,648	0	48,886	897850000	52	O15127	O15127	Secretory carrier-associated membrane protein 2	SCAMP2
154060000	125660000	164590000	188780000	190260000	176310000	104810000	164730000	194000000	161960000	215190000	218120000	115520000	202750000	201410000	123090000	133450000	174040000	94738000	190980000	131410000	151030000	179190000	146650000	140800000	169090000	79811000	107080000	151220000				18	18	17	56,7	56,7	50,5	40,949	0	180,15	13031000000	247	O15143	O15143	Actin-related protein 2/3 complex subunit 1B	ARPC1B
115150000	279060000	119100000	76012000	109030000	117300000	109540000	76224000	131000000	139790000	67671000	103660000	142810000	103330000	92465000	107510000	97286000	85311000	138160000	80887000	124670000	119050000	68744000	142110000	77246000	81315000	75478000	120070000	89863000				19	19	19	69,3	69,3	69,3	34,333	0	160,97	9763300000	327	O15144	O15144	Actin-related protein 2/3 complex subunit 2	ARPC2
57134000	51248000	63669000	91910000	81268000	96688000	72298000	64685000	82821000	98606000	70067000	67345000	66635000	46653000	74762000	62518000	33913000	66584000	47787000	54478000	45831000	57340000	48547000	68059000	61529000	82441000	55732000	63910000	84400000				10	10	10	49,4	49,4	49,4	20,546	0	32,01	6279400000	175	O15145	O15145	Actin-related protein 2/3 complex subunit 3	ARPC3
0	2023000	0	0	0	1968500	0	0	1872200	4002900	0	2195700	1222300	0	0	2031300	0	0	0	1273800	884890	503840	923700	1493900	1924900	1252300	0	0	0				2	2	2	24,6	24,6	24,6	13,289	0	14,74	94289000	11	O15155;O15155-2	O15155;O15155-2	BET1 homolog	BET1
2915100	3711200	2474400	3235000	1462700	8798500	1472400	5150500	2464400	3628300	6035100	5800400	1573800	4591500	5799800	2119500	18255000	4860600	1497300	9431900	4336000	9387900	15431000	10058000	13256000	11612000	2256400	3544300	3402800				7	7	7	27,2	27,2	27,2	39,249	0	46,124	529510000	36	O15160;O15160-2	O15160;O15160-2	DNA-directed RNA polymerases I and III subunit RPAC1	POLR1C
0	0	584950	605350	320910	1398000	885160	0	448580	0	1072600	219050	1171900	1121500	801390	309600	0	2498800	0	1094200	0	0	1067500	1084600	2621300	1334300	0	0	0				1	1	1	8,4	8,4	8,4	26,825	0,0013136	2,4766	66268000	9	O15162-2;O15162	O15162-2;O15162	Phospholipid scramblase 1	PLSCR1
74235000	85812000	101520000	57413000	67440000	44747000	54385000	31109000	53228000	49815000	25903000	37639000	73255000	34434000	48686000	52205000	23827000	26572000	51618000	33990000	43285000	48963000	18045000	49450000	30874000	34247000	41093000	33510000	38131000				11	11	10	39,9	39,9	35,9	23,818	0	50,719	3965800000	147	O15173;O15173-2	O15173;O15173-2	Membrane-associated progesterone receptor component 2	PGRMC2
23335000	13866000	20429000	1060100	10725000	17526000	20885000	10221000	18887000	20267000	4322100	7490700	8197800	4934000	4798100	15540000	1362700	6212600	6534300	10680000	18530000	5520800	6703200	26885000	8676400	16978000	11314000	12346000	13686000				9	9	9	48,8	48,8	48,8	14,582	0	31,544	943980000	65	O15212	O15212	Prefoldin subunit 6	PFDN6
0	0	0	0	0	2010200	1969900	2097200	0	1860700	0	0	2436000	0	0	0	2201100	0	1653300	2141600	2610700	0	3861700	1986700	1972300	3833800	0	1406800	0				4	4	4	10,5	10,5	10,5	68,07	0	5,4866	90836000	5	O15213	O15213	WD repeat-containing protein 46	WDR46
0	0	2674500	0	4213000	5565900	7269000	6114800	5484500	9781000	6636600	2442600	5639000	6208300	0	0	6226500	9978400	4208100	9357300	4128600	0	9116100	2061700	7011900	12486000	3311000	0	6194800				6	6	6	11,4	11,4	11,4	77,672	0	5,5929	384410000	2	O15226;O15226-2	O15226;O15226-2	NF-kappa-B-repressing factor	NKRF
3298500	2856200	4140300	9199100	3968400	3029200	2439100	12082000	2612000	5526300	5385600	5459500	4110500	4345900	4337900	3691500	15761000	3549500	4595300	2612400	2947900	7259300	6061200	2290800	5187100	12378000	4355500	5541200	2980400				8	8	8	16,2	16,2	16,2	77,187	0	20,433	411900000	23	O15228;O15228-2	O15228;O15228-2	Dihydroxyacetone phosphate acyltransferase	GNPAT
0	0	0	2449000	0	1030200	4678400	0	1979800	2545200	1929000	985500	0	0	0	1020400	0	0	1758800	0	1521900	12981000	2367700	1618000	3424300	0	0	0	1970500				6	6	6	28,2	28,2	28,2	49,971	0	80,841	166380000	5	O15231-5;O15231-4;O15231-7;O15231;O15231-3;O15231-8;O15231-6;O15231-9;O15231-2	O15231-5;O15231-4;O15231-7;O15231;O15231-3;O15231-8;O15231-6;O15231-9;O15231-2	Zinc finger protein 185	ZNF185
571620	551340	347260	0	0	576450	570940	532590	547680	0	690730	699250	402950	0	406160	0	0	654750	699880	0	2115900	3548500	685500	579370	567970	800590	940540	730220	795670				1	1	1	4	4	4	76,277	0	4,5956	55763000	2	O15234	O15234	Protein CASC3	CASC3
3473000	3906600	1793700	2961800	2156900	1365800	0	0	1757900	1382800	2666000	1797800	1669200	2837900	3222300	573370	6383100	2014100	2568800	4863300	1882900	2033100	1685400	856970	1702300	1939700	2481300	1950800	1622400				1	1	1	9,9	9,9	9,9	14,254	0	3,2155	166740000	12	O15243	O15243	Leptin receptor gene-related protein	LEPROT
6921000	9495900	8067600	12647000	5357300	7117300	5404800	7721800	6730100	9306200	8957800	12939000	8712500	17180000	12987000	14046000	4951500	6396300	11763000	11878000	8631000	7383100	6667900	6939700	8465000	7836200	9674600	8269200	11079000				9	9	9	21,4	21,4	21,4	77,628	0	56,834	703600000	31	O15254;O15254-2	O15254;O15254-2	Peroxisomal acyl-coenzyme A oxidase 3	ACOX3
3965100	18231000	23412000	36237000	18186000	30224000	23375000	31869000	23163000	27890000	88095000	71123000	26511000	76102000	69044000	26520000	135140000	56607000	29785000	109150000	25798000	16941000	67947000	37756000	73735000	82796000	26391000	30984000	30336000				4	4	4	29,6	29,6	29,6	22,958	0	47,554	4194800000	117	O15258	O15258	Protein RER1	RER1
8624700	12331000	12873000	7703800	7630700	31717000	18208000	6218600	17056000	18917000	26531000	25482000	21895000	23422000	8100100	25704000	12375000	34022000	11175000	14804000	11696000	528640	16865000	27253000	64462000	29351000	26326000	16587000	13954000				5	5	5	36,5	36,5	36,5	17,97	0	71,536	3778400000	202	O15260-2;O15260;O15260-3	O15260-2;O15260;O15260-3	Surfeit locus protein 4	SURF4
5247100	6783600	17748000	6341800	12970000	27613000	5364700	44040000	14387000	18536000	36553000	34198000	10569000	40653000	22953000	20001000	72312000	41641000	8715000	38540000	8764400	10132000	42289000	20229000	44266000	32705000	8116000	15327000	24606000				12	12	12	30,4	30,4	30,4	52,743	0	51,781	1962900000	87	O15269;O15269-2	O15269	Serine palmitoyltransferase 1	SPTLC1
6985500	2981700	5648600	3889400	7417200	4733100	4631800	3507400	5201800	7619400	8154700	8163300	6462700	10097000	10030000	3927300	6339200	6440700	8137400	5545400	5358000	6460400	9792100	10212000	7401300	11412000	11253000	6158700	8077300				8	8	8	17,8	17,8	17,8	62,924	0	34,868	607450000	52	O15270	O15270	Serine palmitoyltransferase 2	SPTLC2
8362400	13840000	7849700	5564900	5563500	8251000	7578500	8338000	9736000	4384700	8529100	5727700	11918000	8643800	17915000	5300200	15090000	11018000	19355000	13355000	18255000	22523000	12467000	7611600	14854000	10702000	8713200	6925700	6801800				13	13	13	16,4	16,4	16,4	116,92	0	66,898	914590000	60	O15294;O15294-3;O15294-2;O15294-4	O15294;O15294-3;O15294-2;O15294-4	UDP-N-acetylglucosamine--peptide N-acetylglucosaminyltransferase 110 kDa subunit	OGT
21661000	48957000	37595000	44538000	35153000	33539000	43260000	29176000	26972000	50786000	24361000	26664000	26190000	26862000	44116000	14084000	10288000	25285000	22450000	27462000	29396000	41402000	27350000	29264000	15771000	25868000	40552000	28411000	34155000				14	14	13	54,1	54,1	51,2	28,082	0	40,007	2481300000	142	O15305;O15305-2	O15305	Phosphomannomutase 2	PMM2
3499200	5707500	2032500	5998200	4638400	3451100	2399400	10486000	1772400	6298100	5219600	8313000	4607900	10502000	6345000	3594400	8756800	3549800	6374200	10580000	2216100	1883500	5327500	3909500	4888600	4469600	5060300	4904200	4143200				5	5	5	10	10	10	55,25	0	8,8147	417200000	24	O15321-2;O15321	O15321-2;O15321	Transmembrane 9 superfamily member 1	TM9SF1
3011600	1684900	749840	4033900	4069600	716230	0	3030800	1118100	846000	988190	1773200	1642600	659060	1403800	827310	4556000	0	1370100	0	738300	553630	769470	0	479220	0	1598700	1268200	0				2	2	2	4,9	4,9	4,9	62,287	0	4,1992	91384000	7	O15344-2;O15344	O15344-2;O15344	E3 ubiquitin-protein ligase Midline-1	MID1
5959400	6224400	2078200	4991200	2237900	13200000	24273000	8951300	15623000	5319700	8529800	7603100	7092500	960960	5052400	14392000	4126100	1953400	19962000	8816900	59154000	53119000	17562000	30704000	10102000	13959000	9136800	5728200	8201600				4	4	4	20	20	20	22,98	0	13,09	1409000000	46	O15347	O15347	High mobility group protein B3	HMGB3
15087000	8122700	14628000	28115000	17307000	39374000	28375000	42524000	27418000	27263000	77070000	54172000	28185000	48451000	60039000	26769000	91241000	57466000	33975000	52077000	79932000	78973000	100870000	52554000	82431000	81216000	33826000	39789000	38035000				18	18	18	38,1	38,1	38,1	59,271	0	192,32	4305500000	185	O15355	O15355	Protein phosphatase 1G	PPM1G
2994800	2581700	2488900	2475800	2058500	4054000	3801200	5977500	5816500	2784300	6117900	3912900	3810800	6100100	6283600	3402300	5645200	4141700	5578300	7168500	5234000	3306000	4499800	2882700	4242900	2218300	3674600	3204000	2555700				9	9	9	11,9	11,9	11,9	138,6	0	28,694	370870000	21	O15357;O15357-2	O15357;O15357-2	Phosphatidylinositol 3,4,5-trisphosphate 5-phosphatase 2	INPPL1
41521000	21003000	30736000	42522000	39465000	67414000	35041000	53561000	51422000	42426000	85764000	85781000	55375000	92659000	54772000	50790000	96354000	74452000	29895000	90384000	51283000	92686000	85333000	101260000	77664000	115790000	55949000	44534000	55117000				18	18	18	40,9	40,9	40,9	58,14	0	146,72	5734600000	220	O15371-2;O15371-3;O15371	O15371-2;O15371-3;O15371	Eukaryotic translation initiation factor 3 subunit D	EIF3D
31499000	26899000	26047000	43238000	38926000	36291000	52818000	59044000	32338000	43502000	82996000	69277000	57420000	70396000	77636000	38599000	116150000	55846000	72866000	111200000	51696000	96100000	94813000	63625000	81660000	92417000	54646000	36665000	41397000				13	13	13	36,1	36,1	36,1	39,93	0	59,476	5637000000	171	O15372	O15372	Eukaryotic translation initiation factor 3 subunit H	EIF3H
0	0	0	0	312150	0	156970	196170	0	0	0	429780	0	8341300	0	114080	283130	139320	226030	4024000	0	0	0	0	0	0	0	183860	0				1	1	1	2	2	2	54,993	0,0062702	1,7821	30770000	2	O15375	O15375	Monocarboxylate transporter 6	SLC16A5
0	0	0	673610	0	775320	546140	1165000	0	0	2627300	889300	619570	1050800	2285400	0	1195900	1149500	1034500	1165100	3019600	6797400	3365000	1770700	3234800	4064100	1084400	795610	0				3	3	3	6,5	6,5	6,5	72,732	0	13,669	134470000	12	O15381-3;O15381-2;O15381-5;O15381;O15381-4	O15381-3;O15381-2;O15381-5;O15381;O15381-4	Nuclear valosin-containing protein-like	NVL
13562000	11692000	8166300	15228000	14888000	6347600	4473100	22763000	6146500	15028000	20276000	15499000	8966200	19320000	11326000	3936600	37890000	17293000	5273300	27981000	14584000	18665000	34314000	2556600	17640000	12429000	18577000	15342000	13750000				3	3	3	3,7	3,7	3,7	119,94	0	10,578	1299900000	40	O15397;O15397-2	O15397;O15397-2	Importin-8	IPO8
73386000	149990000	69461000	77303000	78578000	38986000	40733000	29060000	25271000	37305000	22798000	23399000	66796000	44542000	74725000	41855000	16482000	20485000	74592000	35648000	62918000	71696000	26227000	28137000	26653000	31232000	71608000	38388000	66277000				11	11	11	59,4	59,4	59,4	27,4	0	76,789	3620000000	86	O15400-2;O15400	O15400-2;O15400	Syntaxin-7	STX7
0	0	0	0	0	0	0	0	0	0	0	0	0	0	0	0	0	0	0	0	564370	0	0	0	0	653920	0	0	0				1	1	1	3,3	3,3	3,3	57,393	0,0081172	1,5845	5520500	1	O15403	O15403	Monocarboxylate transporter 7	SLC16A6
29000000	35022000	37820000	17283000	24878000	21572000	38352000	22741000	23412000	25505000	24581000	32351000	33627000	17086000	27906000	23346000	18224000	17248000	43302000	25104000	47399000	113260000	31310000	45720000	24292000	42638000	38237000	31339000	32819000				7	7	7	15,9	15,9	15,9	49,469	0	26,967	2851400000	88	O15427	O15427	Monocarboxylate transporter 4	SLC16A3
0	0	0	549300	0	0	0	1991900	669640	0	0	0	424470	0	674280	0	1088800	0	0	860460	0	0	616710	0	0	0	0	0	0				3	3	3	2,7	2,7	2,7	144,2	0	4,0203	33496000	2	O15439-2;O15439	O15439-2;O15439	Multidrug resistance-associated protein 4	ABCC4
1300700	21920000	1197700	2050600	6812500	4541900	4775000	5332500	2550100	2989000	7935900	6363100	1146800	6893100	5509900	2192200	12920000	11409000	5105000	5701400	10667000	15185000	33494000	15692000	11188000	20422000	7297500	3897100	4383700				9	9	9	36,7	36,7	36,7	54,985	0	83,863	723610000	40	O15446;O15446-2;Q9HD64-4;Q9HD64	O15446;O15446-2	DNA-directed RNA polymerase I subunit RPA34	CD3EAP
101710000	50404000	146370000	151720000	86859000	147380000	89162000	183300000	157930000	160130000	106570000	81813000	59506000	191270000	78803000	160700000	140690000	100080000	103440000	99832000	77046000	86714000	151920000	137120000	125210000	105320000	134380000	134050000	148620000				25	25	25	58,7	58,7	58,7	60,632	0	224,36	9985000000	234	O15460-2;O15460	O15460-2;O15460	Prolyl 4-hydroxylase subunit alpha-2	P4HA2
38751000	32534000	30956000	31784000	25972000	36143000	25886000	33932000	32732000	38468000	23489000	22766000	15590000	25791000	29430000	13963000	26495000	29663000	25374000	40758000	28275000	39010000	37493000	20921000	29082000	16409000	31555000	37733000	27851000				11	11	11	60,1	60,1	60,1	22,417	0	58,281	2531400000	104	O15498;O15498-2	O15498;O15498-2	Synaptobrevin homolog YKT6	YKT6
0	0	0	0	0	0	0	0	0	0	0	0	0	0	0	0	0	0	434580	0	779000	1724100	0	0	0	0	0	0	0				1	1	1	5,4	5,4	5,4	25,541	0,0034786	2,0795	13180000	1	O15504-2;O15504	O15504-2;O15504	Nucleoporin-like protein 2	NUPL2
34955000	52651000	41599000	26409000	22495000	32796000	20403000	20505000	38035000	45035000	29166000	27355000	21238000	34762000	30099000	33286000	21687000	44542000	33967000	30167000	38019000	40893000	23243000	41311000	42915000	21299000	21048000	27174000	23897000				8	8	7	51	51	45,7	16,32	0	34,151	3343000000	93	O15511;O15511-2	O15511;O15511-2	Actin-related protein 2/3 complex subunit 5	ARPC5
0	0	0	5709400	3731500	4443700	0	0	0	0	4356000	0	0	2077300	0	0	0	2808000	0	0	0	0	3224400	0	0	4281500	0	3114200	0				1	1	1	10,6	10,6	10,6	16,311	0	3,5563	95374000	7	O15514	O15514	DNA-directed RNA polymerase II subunit RPB4	POLR2D
3098400	4379600	3894500	0	0	6277100	2522000	4566500	2958400	0	13599000	0	5662200	19389000	0	0	3412900	10809000	4909100	1459600	4451600	5018600	10918000	0	4186600	6314000	3622500	5501800	4048000				31	7	7	54,5	15,2	15,2	73,153	0	28,527	381240000	20	O15523;O15523-2;O15523-3	O15523;O15523-2	ATP-dependent RNA helicase DDX3Y	DDX3Y
19412000	24131000	20533000	52930000	36880000	41821000	35532000	65792000	29689000	36590000	64613000	59823000	36699000	64517000	44275000	42586000	76178000	48809000	46804000	60764000	73728000	92675000	80076000	72594000	72611000	108990000	57318000	57337000	62752000				30	30	30	40,4	40,4	40,4	90,932	0	78,093	4985700000	233	O43143	O43143	Pre-mRNA-splicing factor ATP-dependent RNA helicase DHX15	DHX15
8534500	4639700	6713200	13855000	12672000	17490000	9179100	35148000	8640200	18118000	8794600	12288000	3585100	5364500	12848000	7252100	12342000	13831000	2230500	12576000	10634000	16310000	15751000	5260200	12253000	18718000	15954000	17753000	13806000				9	9	9	21,8	21,8	21,8	54,843	0	21,026	707550000	28	O43148;O43148-2	O43148;O43148-2	mRNA cap guanine-N7 methyltransferase	RNMT
1905000	1870700	1511600	0	0	2089300	1485400	0	1588300	0	0	1143400	1589700	0	1661900	1590500	0	0	2153900	0	2282700	2363900	0	1408300	0	1188800	0	0	0				4	4	4	2,2	2,2	2,2	331,07	0	5,4351	108660000	1	O43149;O43149-3	O43149	Zinc finger ZZ-type and EF-hand domain-containing protein 1	ZZEF1
2116700	1999800	4092900	5078400	0	2508200	1824300	4136900	2017700	2969300	1580400	2317700	2282700	1510900	4903700	1508400	1825500	2278800	1593900	3280600	985440	1170000	1519600	1428100	1537000	2071600	0	2730700	1758900				3	3	3	5,3	5,3	5,3	106,98	0	20,282	182370000	9	O43150-2;O43150	O43150-2;O43150	Arf-GAP with SH3 domain, ANK repeat and PH domain-containing protein 2	ASAP2
0	1755900	2644800	5215200	3316300	8040700	2262200	0	5139300	4686800	5447600	3292200	0	5983500	4603100	2273300	5975600	2457900	2703800	5448500	0	0	3996800	1550200	0	2596900	4338200	2774100	0				3	3	3	7,4	7,4	7,4	74,048	0	9,9773	216430000	7	O43155	O43155	Leucine-rich repeat transmembrane protein FLRT2	FLRT2
0	1422500	2410500	1528800	0	2029100	2113300	5166200	2128400	1495500	2181300	1716100	1768200	0	1423400	967500	4707700	1757400	1662100	2132400	5939400	7483100	4824900	3838600	4518700	6164900	3013200	3261200	0				9	9	9	30,5	30,5	30,5	50,714	0	40,355	241630000	22	O43159	O43159	Ribosomal RNA-processing protein 8	RRP8
0	0	0	5358700	1279800	2274600	4684300	4329800	2327500	3347800	6231100	4928500	5559800	5887500	3768800	0	3916300	5671200	11025000	6691400	0	7778300	10200000	3007400	4708100	4385000	4596300	4047000	3690000				4	4	4	8,3	8,3	8,3	76,09	0	3,6794	313840000	3	O43164-2;O43164	O43164-2;O43164	E3 ubiquitin-protein ligase Praja-2	PJA2
2312400	3631600	2308600	2971700	8128000	5427100	2426000	4768900	4622700	4345200	3963500	3356800	3130100	1688300	3796800	3692300	4411900	2859300	5917700	4193700	7818200	12821000	5101800	6272200	3974900	3493600	0	3552500	3797100				9	9	9	7,9	7,9	7,9	197,41	0	51,412	376230000	19	O43166-3;O43166-2;O43166	O43166-3;O43166-2;O43166	Signal-induced proliferation-associated 1-like protein 1	SIPA1L1
16009000	15716000	11481000	25431000	19996000	18901000	23151000	28232000	17846000	20224000	21232000	29307000	25751000	35059000	33065000	18934000	34269000	26595000	48273000	24216000	47900000	40700000	37395000	27750000	40321000	39870000	15552000	15928000	18488000				7	7	7	62	62	62	16,694	0	141,08	2489900000	79	O43169	O43169	Cytochrome b5 type B	CYB5B
3183400	4299000	1541200	6308600	2235800	3062500	2188200	0	2712500	1035200	5675500	3872200	3141900	4258900	5679700	3434500	0	5557000	3543600	4216100	23597000	23337000	4936800	3901900	9815100	6640100	5649000	0	2852900				7	7	7	16,7	16,7	16,7	58,32	0	19,952	501360000	23	O43172-2;O43172	O43172-2;O43172	U4/U6 small nuclear ribonucleoprotein Prp4	PRPF4
110980000	74746000	267880000	106850000	73744000	184740000	241660000	114230000	289890000	148150000	77956000	67120000	83383000	43222000	69182000	159240000	62901000	75401000	171300000	45786000	132460000	264370000	95072000	209950000	146870000	73695000	132500000	105270000	141500000				24	24	24	48,4	48,4	48,4	56,65	0	161,74	11825000000	260	O43175	O43175	D-3-phosphoglycerate dehydrogenase	PHGDH
2987700	2469200	6020300	5080300	0	4102400	9224300	1595400	2812900	25319000	3790700	8488400	4828800	7726500	8165800	3769000	2867200	7000800	4112900	2647700	3741100	7266300	7884700	12738000	6321300	10099000	8672800	5905700	4297300				5	5	5	29,1	29,1	29,1	20,108	0	13,874	567340000	27	O43181	O43181	NADH dehydrogenase [ubiquinone] iron-sulfur protein 4, mitochondrial	NDUFS4
0	0	11572000	2593200	0	0	0	11589000	0	13378000	2734600	2008100	0	17360000	24498000	0	11045000	26037000	518820	11578000	7791300	17304000	4789800	6733900	30686000	1562100	2418100	2166100	2171100	+			1	1	1	1,4	1,4	1,4	69,432	1	-2	1022100000	13	O43187	O43187	Interleukin-1 receptor-associated kinase-like 2	IRAK2
31948000	27601000	25458000	31894000	23124000	35918000	25205000	40464000	20743000	30291000	28905000	29058000	22991000	45982000	31383000	23460000	45473000	35619000	70806000	33750000	51975000	71822000	35829000	16583000	24609000	16512000	20925000	44283000	30582000				14	14	14	37,8	37,8	37,8	54,099	0	85,63	2907100000	141	O43237;O43237-2	O43237;O43237-2	Cytoplasmic dynein 1 light intermediate chain 2	DYNC1LI2
82699000	66602000	82978000	94227000	103640000	106720000	89259000	125690000	100120000	143780000	83733000	127480000	83194000	85846000	111810000	116260000	86287000	124550000	74822000	110570000	93412000	96371000	110460000	110800000	118650000	134680000	104970000	107190000	101540000				27	27	27	53,4	53,4	53,4	60,977	0	229,71	9077800000	412	O43242;O43242-2	O43242;O43242-2	26S proteasome non-ATPase regulatory subunit 3	PSMD3
2955900	3052400	2510400	10713000	3647000	7228600	6063000	11238000	6849600	3616400	9963200	3744400	4928100	4718100	9130500	4335000	15763000	8924900	7214200	12176000	9097700	5845800	16545000	6104300	16395000	9780800	6909100	6218400	9774300				4	4	4	20	20	20	47,215	0	63,558	657470000	52	O43251-6;O43251-8;O43251-5;O43251-10;O43251-2;O43251;O43251-3;O43251-9;Q9NWB1-3;O43251-4;Q9NWB1-4;Q9NWB1-5;Q9NWB1;O43251-7;Q9NWB1-2	O43251-6;O43251-8;O43251-5;O43251-10;O43251-2;O43251	RNA binding protein fox-1 homolog 2	RBFOX2
16581000	9234200	15192000	21454000	16798000	34202000	24070000	28541000	19002000	29046000	53025000	39043000	31954000	29419000	38537000	27795000	40061000	48125000	14778000	41343000	5120300	51049000	32387000	30863000	43367000	43659000	37338000	41988000	38406000				19	18	18	32,5	30,3	30,3	70,832	0	59,872	2754000000	102	O43252	O43252	Bifunctional 3-phosphoadenosine 5-phosphosulfate synthase 1;Sulfate adenylyltransferase;Adenylyl-sulfate kinase	PAPSS1
6792900	8327400	6479800	11458000	5339200	9976400	8190900	17040000	8809800	7512400	20215000	15370000	12450000	22227000	22114000	9089300	28062000	16921000	13238000	24611000	14419000	13513000	23571000	8428500	17729000	19674000	12013000	14049000	8959200				17	17	17	32,3	32,3	32,3	88,828	0	98,157	1262000000	86	O43264;O43264-2	O43264;O43264-2	Centromere/kinetochore protein zw10 homolog	ZW10
0	0	0	1637600	1549200	1207000	0	0	0	0	2274100	1395500	1218800	0	1639100	801420	1940000	1070600	0	2087200	970880	0	0	0	1221600	0	0	0	0				2	2	2	11,2	11,2	11,2	40,956	0	4,5139	61289000	1	O43281-3;O43281-2;O43281	O43281-3;O43281-2;O43281	Embryonal Fyn-associated substrate	EFS
0	0	148980	0	0	0	0	0	1055700	0	0	0	0	0	0	384250	1253200	473740	0	0	0	0	0	0	0	0	0	0	0				1	1	1	2,1	2,1	2,1	45,118	0,00674	1,6556	10818000	3	O43286	O43286	Beta-1,4-galactosyltransferase 5	B4GALT5
7790500	8791600	2574600	13800000	6910700	14731000	13895000	12990000	9490300	5548300	17120000	12741000	15229000	11986000	23385000	12336000	13162000	12802000	15188000	19732000	38957000	54441000	33385000	19108000	16796000	26697000	12266000	11125000	13099000				21	21	21	34	34	34	90,254	0	104,27	1557100000	82	O43290	O43290	U4/U6.U5 tri-snRNP-associated protein 1	SART1
0	0	448990	0	0	584370	0	0	0	621520	0	863100	816690	603670	468230	1575200	1351000	413790	0	547510	0	0	0	2745100	232720	1003500	0	497320	0				2	2	2	5,2	5,2	5,2	67,622	0	4,9968	40860000	3	O43292;O43292-2	O43292;O43292-2	Glycosylphosphatidylinositol anchor attachment 1 protein	GPAA1
2223900	6478000	1627200	3037500	4161700	1453400	3845800	3659500	1942600	2941300	3606500	5543100	4670800	9993900	4786400	3295100	11858000	2266200	3548300	9540500	5613400	7096000	9929800	3366700	2053500	4667600	4787800	5665000	3079800				4	4	4	9,7	9,7	9,7	52,535	0	7,7727	382370000	22	O43293;O43293-2	O43293	Death-associated protein kinase 3	DAPK3
19941000	8777000	16694000	21406000	9990200	28598000	27922000	16656000	38016000	22557000	63100000	17285000	17623000	66136000	38051000	25908000	31058000	38103000	35526000	18868000	34595000	33955000	25003000	21141000	15798000	13740000	16814000	20269000	20958000				13	13	13	48,2	48,2	48,2	49,814	0	150,15	2326100000	110	O43294;O43294-2	O43294;O43294-2	Transforming growth factor beta-1-induced transcript 1 protein	TGFB1I1
1552200	1848200	3857700	3644200	826440	687260	520020	747320	498940	562740	955660	4140300	2053800	1002600	0	514180	2316200	1109000	1270800	8675700	601570	0	911870	566510	823040	566670	1488300	1596400	1201900				5	5	5	10,4	10,4	10,4	74,977	0	17,996	113430000	11	O43301	O43301	Heat shock 70 kDa protein 12A	HSPA12A
1778800	1371500	959480	2310800	1412800	1369400	1447000	1485000	1493900	1456400	0	1598100	855470	4614900	1944300	1148800	2945900	0	1280300	2236700	844670	1991200	0	559460	0	0	1605300	1423400	1473200				2	2	2	3,7	3,7	3,7	67,586	0	5,964	96586000	3	O43310;O43310-2	O43310;O43310-2	CBP80/20-dependent translation initiation factor	CTIF
739460	1475500	1718500	0	0	874170	2456600	381330	1181600	899920	0	376230	2954700	0	450290	959000	0	479170	1750000	1049000	1365000	807360	0	1456000	0	351730	504450	0	0				5	5	5	6	6	6	138,1	0	8,0551	79540000	7	O43314-2;O43314;Q6PFW1-6;Q6PFW1-5;Q6PFW1-7;Q6PFW1-4;Q6PFW1-3;Q6PFW1-2;Q6PFW1	O43314-2;O43314	Inositol hexakisphosphate and diphosphoinositol-pentakisphosphate kinase 2	PPIP5K2
0	0	0	0	0	0	0	0	0	0	353130	0	0	0	919520	0	0	415060	341160	0	0	0	0	0	0	0	0	0	0				2	2	2	6,3	6,3	6,3	53,739	0	5,3919	7578900	2	O43318-4;O43318-3;O43318-2;O43318	O43318-4;O43318-3;O43318-2;O43318	Mitogen-activated protein kinase kinase kinase 7	MAP3K7
4186400	14536000	7351900	10349000	8785400	5696900	10636000	20698000	5623600	13664000	8484000	8814500	8874600	5043500	4551200	7137600	18114000	3404900	14270000	15864000	32038000	26834000	18124000	10150000	6867400	9925700	16715000	3385100	7225300				6	6	6	31,6	31,6	31,6	19,81	0	18,841	1004200000	75	O43324;O43324-2	O43324;O43324-2	Eukaryotic translation elongation factor 1 epsilon-1	EEF1E1
1281500	1202700	1245300	0	861940	1674700	1413100	0	0	1173600	1150100	1029100	1331500	3935300	2902900	865420	0	1109500	1676200	0	751470	1847100	1543400	1736300	0	1153200	1212000	0	824940				2	2	2	6,9	6,9	6,9	45,581	0	7,9493	100840000	4	O43353-2;O43353	O43353-2;O43353	Receptor-interacting serine/threonine-protein kinase 2	RIPK2
54829000	31453000	57416000	49616000	69185000	110570000	81385000	59502000	91803000	69876000	99129000	90601000	95429000	71450000	78124000	137050000	60445000	99968000	79047000	60039000	73702000	31485000	81031000	182660000	161010000	195470000	93191000	87818000	93596000				31	23	23	51,7	41,1	41,1	70,942	0	193,72	8333500000	323	O43390;O43390-2;O43390-3;O43390-4	O43390;O43390-2;O43390-3;O43390-4	Heterogeneous nuclear ribonucleoprotein R	HNRNPR
7705100	1671500	3185300	6092100	3676100	11289000	6140800	10231000	9676400	4217300	11855000	11623000	6234400	14468000	8758700	5867100	14968000	11034000	12225000	11241000	11340000	11167000	21228000	15316000	20578000	17863000	12106000	9723900	11411000				14	14	14	27,7	27,7	27,7	77,528	0	66,553	968710000	68	O43395;O43395-3	O43395	U4/U6 small nuclear ribonucleoprotein Prp3	PRPF3
66001000	56506000	76892000	124460000	106930000	105210000	84035000	171670000	100530000	107940000	188100000	126630000	57259000	116510000	131510000	52308000	168280000	165480000	79809000	234260000	61157000	84028000	196390000	109910000	165930000	113030000	133850000	130810000	132670000				17	17	17	66,4	66,4	66,4	32,251	0	174,47	9755000000	215	O43396	O43396	Thioredoxin-like protein 1	TXNL1
106160000	117240000	127770000	179920000	65034000	123810000	109440000	165400000	112120000	116520000	182380000	183900000	121760000	174290000	207170000	96818000	196420000	126870000	153620000	223620000	115440000	177460000	202740000	137220000	114380000	135960000	118320000	140360000	137470000				15	15	4	76,2	76,2	14,1	22,237	0	323,31	13266000000	360	O43399;O43399-5;O43399-7	O43399;O43399-5;O43399-7	Tumor protein D54	TPD52L2
0	0	1051500	0	0	829650	574350	0	1757000	406740	0	0	509070	0	0	1534000	291700	328520	444150	0	500610	0	0	1802400	0	0	0	0	0				12	1	1	75,8	6,5	6,5	19,901	0,0054093	1,863	38783000	4	O43399-2;O43399-4;O43399-3;O43399-6	O43399-2;O43399-4;O43399-3;O43399-6	Tumor protein D54	TPD52L2
1431100	1894100	1953400	2839600	3154600	3943200	1714400	3544000	1779600	1682000	3252300	4127200	3003000	7947500	4214100	2248800	5087200	5090700	2961900	0	8911000	6077900	8902300	7722000	5698400	6654400	4509600	3470900	3336500				5	5	5	26,2	26,2	26,2	23,773	0	18,782	355220000	26	O43402;O43402-2	O43402	ER membrane protein complex subunit 8	EMC8
2722200	0	2709000	0	4593200	1269300	2793300	2240800	924270	2799000	545770	592430	1418200	0	1210100	0	0	610320	2200000	715290	2858900	3122500	605630	1228400	488420	416730	2056300	1635100	1196100				1	1	1	7	7	7	14,542	0,0054035	1,8511	113010000	17	O43414-3;O43414-2;O43414	O43414-3;O43414-2;O43414	ERI1 exoribonuclease 3	ERI3
25912000	7583100	26668000	28352000	30582000	18458000	11889000	39900000	14764000	17022000	28730000	19431000	19326000	18225000	42199000	5958800	75683000	32081000	17334000	25674000	19596000	5364200	26980000	2099400	42167000	17228000	23773000	30278000	47474000				2	2	2	2,3	2,3	2,3	102,82	0,0064183	1,7352	2491600000	42	O43424-2;O43424	O43424-2;O43424	Glutamate receptor ionotropic, delta-2	GRID2
0	0	0	889170	0	1315400	690400	458630	1729000	722800	719920	781980	449080	0	870670	879000	984380	754100	729150	1306600	702690	714390	1239800	1159400	740490	734350	633040	701230	0				3	3	3	7,6	7,6	7,6	41,21	0,0022214	2,313	63736000	5	O43427-2;O43427	O43427-2;O43427	Acidic fibroblast growth factor intracellular-binding protein	FIBP
7478300	6186300	7701400	15377000	5074600	7703400	6005600	11109000	7110700	9641700	11207000	5227300	6589000	6888300	17522000	3164100	17482000	7594900	6370900	20322000	10794000	12932000	12723000	3961000	8161900	8694900	12562000	7022400	5081800				24	19	19	17,6	14,8	14,8	176,65	0	54,827	773560000	52	O43432;O43432-3;O43432-4;O43432-2	O43432;O43432-3;O43432-4	Eukaryotic translation initiation factor 4 gamma 3	EIF4G3
3069100	5093400	4972900	5549300	3702200	2957800	6786600	5027300	2878400	5444800	2382200	3091500	2961200	2533100	3798400	3159600	1171200	1864100	6177400	3343600	9454900	6310300	4955800	6287300	4968300	4457900	6213000	5337400	1288400				4	4	4	24,9	24,9	24,9	19,208	0	7,5549	438420000	32	O43447;O43447-2	O43447;O43447-2	Peptidyl-prolyl cis-trans isomerase H	PPIH
2628800	167040	1439500	1779500	796840	6876200	1331600	484220	2882000	2368200	1011900	1098900	1411600	874340	1374700	1628300	2234800	1848700	317470	614520	2121700	638350	440230	2614300	3709100	3173500	1182000	1441000	1153300				5	5	4	19,9	19,9	16,3	38,493	0	13,194	160520000	16	O43464-2;O43464-3;O43464;O43464-4;P83110-2	O43464-2;O43464-3;O43464	Serine protease HTRA2, mitochondrial	HTRA2
11610000	31230000	7928600	2626700	6950500	3234800	11290000	2674700	1907300	1965300	0	932720	7487500	1054900	3856600	6085200	0	722540	12796000	1928600	22926000	26365000	1578400	4085400	1251900	1521300	3471800	2699600	2418200				7	7	7	22,3	22,3	22,3	39,589	0	17,308	621180000	28	O43488;Q8NHP1;Q8NHP1-3;O95154	O43488	Aflatoxin B1 aldehyde reductase member 2	AKR7A2
50223000	48328000	38382000	88793000	53565000	50608000	41932000	79540000	26147000	24245000	40854000	42793000	60743000	43426000	52695000	37163000	125650000	65346000	49810000	80241000	43275000	39237000	63696000	18458000	60685000	36772000	40078000	54740000	35900000				33	33	7	41,8	41,8	9	112,59	0	166,24	4215600000	216	O43491;O43491-3;O43491-2	O43491;O43491-3;O43491-2	Band 4.1-like protein 2	EPB41L2
2178600	0	1558800	2648100	0	1699800	1569500	2071900	0	1284000	2174600	2530800	1662800	0	2765400	0	2018000	1760300	0	2917800	0	0	0	1246700	1845700	0	0	2968900	2398400				27	1	1	40,1	1,4	1,4	95,541	0,00037958	2,6437	92363000	1	O43491-4	O43491-4	Band 4.1-like protein 2	EPB41L2
8453400	7190000	7876400	15399000	7770200	12562000	13076000	22511000	7261300	8803800	36828000	21954000	12058000	34725000	30207000	5206100	40913000	18458000	18005000	27062000	16526000	19838000	33401000	14274000	13089000	18620000	13620000	13453000	12992000				6	6	6	18,8	18,8	18,8	45,879	0	47,867	1464900000	56	O43493-2;O43493-5;O43493-3;O43493;O43493-4;O43493-6	O43493-2;O43493-5;O43493-3;O43493;O43493-4;O43493-6	Trans-Golgi network integral membrane protein 2	TGOLN2
3999500	0	2010800	0	0	3026400	2511300	0	2469800	1551800	4413500	2096300	8090300	2328600	817240	2627200	3783900	1615400	3861500	4215600	1835500	553280	1382300	4212900	1522900	9421400	815470	0	0				4	4	4	85,7	85,7	85,7	9,6138	0	72,1	236720000	14	O43504	O43504	Ragulator complex protein LAMTOR5	LAMTOR5
0	1629100	0	1859800	0	1718100	0	0	1055800	0	824540	0	0	0	2041500	1216700	1706900	0	0	2270300	2042000	0	0	892380	2770700	2283000	0	0	2020200				2	2	2	9,2	9,2	9,2	47,119	0	13,199	75862000	7	O43505	O43505	Beta-1,4-glucuronyltransferase 1	B4GAT1
0	1806800	0	0	0	0	1366400	0	934390	0	0	0	1598200	0	0	1383200	0	0	1715600	0	4712700	9232800	0	1043500	0	0	0	0	0				3	3	3	10,8	10,8	10,8	50,281	0	16,542	96426000	3	O43516-2;O43516;O43516-3;O43516-4	O43516-2;O43516;O43516-3;O43516-4	WAS/WASL-interacting protein family member 1	WIPF1
0	0	0	0	0	684030	770950	947620	603860	0	671520	0	497350	0	585510	0	0	582300	540570	0	858340	2440900	768040	0	607950	440680	0	0	0				1	1	1	4,2	4,2	4,2	48,406	0	4,1973	39265000	1	O43524-2;O43524	O43524-2;O43524	Forkhead box protein O3	FOXO3
2288400	2126400	1295000	1325300	2829300	1290800	0	2381100	0	1260000	0	0	0	0	0	0	0	0	0	0	0	0	0	0	0	0	0	1407400	0				1	1	1	2,3	2,3	2,3	49,85	0,0003811	2,6878	30826000	4	O43556;O43556-3;O43556-4	O43556;O43556-3;O43556-4	Epsilon-sarcoglycan	SGCE
481870	0	1420600	0	0	3139900	324900	668760	829190	0	0	0	527660	0	515830	0	0	3207100	288140	0	0	0	0	0	0	0	0	0	0				2	2	2	8,4	8,4	8,4	42,813	0	18,385	43577000	4	O43567;O43567-2	O43567;O43567-2	E3 ubiquitin-protein ligase RNF13	RNF13
11107000	19695000	17550000	16840000	8852900	24784000	24178000	23381000	19681000	13711000	25594000	13319000	5217200	11660000	12394000	5123900	20894000	20411000	11274000	18175000	15174000	14540000	25007000	7135900	17229000	18562000	20585000	15220000	13494000				7	7	7	44,4	44,4	44,4	22,092	0	153,29	1369600000	75	O43583	O43583	Density-regulated protein	DENR
13445000	5355200	8750400	16351000	5439600	22381000	18023000	18994000	19266000	9983900	9407300	8305500	10448000	18228000	11164000	10591000	24560000	15445000	9361300	25594000	9432100	9325100	26855000	15063000	16081000	13891000	17353000	15366000	17247000				23	23	23	32	32	32	109,96	0	103,22	1426700000	141	O43592	O43592	Exportin-T	XPOT
3448200	6282800	3770600	7537800	5161000	4367700	5906100	10349000	2812900	3237800	3549900	2793000	2173200	4167000	5049800	2984100	3112100	3489400	2238700	5975300	4870800	6025800	8146200	1419000	3144300	2179000	4693500	4100100	3967900				3	3	3	24,7	24,7	24,7	19,108	0	19,339	349600000	24	O43598;O43598-2	O43598;O43598-2	2-deoxynucleoside 5-phosphate N-hydrolase 1	DNPH1
26615000	15754000	15613000	21882000	19068000	18315000	15497000	17964000	19629000	14995000	26736000	19537000	17021000	15415000	19946000	18462000	30650000	29407000	16948000	27679000	26627000	16205000	38643000	20502000	49844000	32372000	24222000	17970000	21884000				15	15	15	33,6	33,6	33,6	51,355	0	47,792	1958700000	102	O43615	O43615	Mitochondrial import inner membrane translocase subunit TIM44	TIMM44
6129200	12562000	8879000	2955000	12343000	7792200	13394000	13538000	4471200	10287000	9607100	9176800	10363000	7259400	7933900	5472500	8400600	7494500	13816000	13408000	11570000	5393900	13338000	5365600	7170300	5520300	14480000	10491000	13812000				9	9	9	38,3	38,3	38,3	20,274	0	21,568	805170000	48	O43617;O43617-2	O43617;O43617-2	Trafficking protein particle complex subunit 3	TRAPPC3
1261700	1486900	1603600	3840600	1438800	2129700	1520000	5238600	2141400	1721000	9583100	11266000	873070	9549700	1708400	1239100	17600000	6478600	1347800	5133700	0	72922000	15168000	1424900	2987600	1658800	3422400	3841500	2742500				7	7	7	27,5	27,5	27,5	25,104	0	24,111	492720000	12	O43633	O43633	Charged multivesicular body protein 2a	CHMP2A
4218700	8386800	4816900	13251000	21345000	5964200	3929300	14132000	2923400	7281600	5305700	5282300	3470000	3070400	7249500	2892300	18447000	2996800	4408400	13554000	0	0	6309600	1716200	2181700	3592200	6529500	0	7229200				4	4	4	18,8	18,8	18,8	27,563	0	10,548	428860000	30	O43657	O43657	Tetraspanin-6	TSPAN6
3351000	1558700	2806100	7186300	3565600	9624200	4695300	3402600	6040500	5341500	12399000	2399600	3918800	3032000	8067700	2460300	9987400	8205800	13473000	7804900	14990000	17266000	12289000	8043300	11654000	21225000	9301800	2120700	5667800				9	9	9	30	30	30	57,193	0	66,005	776070000	38	O43660;O43660-2	O43660;O43660-2	Pleiotropic regulator 1	PLRG1
0	2710000	1907100	0	0	0	4352600	0	1819100	0	5356800	0	3200800	0	0	0	2686300	2672700	4235400	0	0	0	0	1873600	0	0	6182300	0	0				2	2	1	3,2	3,2	2,1	61,388	0,0038321	2,0276	103630000	8	O43663-3;O43663-4;O43663;REV__P07476;REV__Q8NE71-2;REV__Q8NE71;O43663-2	O43663-3;O43663-4;O43663;REV__P07476;REV__Q8NE71-2;REV__Q8NE71;O43663-2	Protein regulator of cytokinesis 1	PRC1
0	890740	0	0	0	2428600	3452300	3296600	0	2871500	2769400	2105400	0	3149800	2825600	1008000	1989000	2441900	3115300	3009900	6411400	3675500	8265700	3420900	3426000	1989900	2324900	1810400	2938100				2	2	2	16,8	16,8	16,8	19,608	0	23,795	201920000	18	O43665-2;O43665-1;O43665	O43665-2;O43665-1;O43665	Regulator of G-protein signaling 10	RGS10
6843600	0	6695400	12143000	14838000	14366000	13385000	17091000	11168000	10948000	24979000	15701000	11443000	11646000	16562000	10921000	14808000	25566000	10947000	15398000	19995000	65273000	21162000	20488000	28580000	29662000	16600000	24102000	17793000				2	2	2	5,6	5,6	5,6	49,692	0	6,7659	1573500000	46	O43670-2;O43670;O43670-4;O43670-3	O43670-2;O43670;O43670-4;O43670-3	BUB3-interacting and GLEBS motif-containing protein ZNF207	ZNF207
3448600	0	2818800	0	0	2937600	0	4499000	2384400	3866100	2013300	1632700	2694300	2389900	3617900	6512300	0	2948600	0	7023900	0	0	2154900	4864800	3642500	4964200	0	2895700	0				3	3	3	23,4	23,4	23,4	15,667	0	3,9186	218320000	10	O43674-2;O43674	O43674-2;O43674	NADH dehydrogenase [ubiquinone] 1 beta subcomplex subunit 5, mitochondrial	NDUFB5
5398200	5363300	5176200	4209700	7503200	3786600	9524000	2806000	4611200	4515100	2269300	3495500	10957000	2463400	6557100	5942000	1764000	3051800	13826000	3497900	11562000	16480000	1724100	7685300	2686900	5463000	5391800	3354300	4327400				3	3	3	28,6	28,6	28,6	11,402	0	7,2273	691490000	38	O43676	O43676	NADH dehydrogenase [ubiquinone] 1 beta subcomplex subunit 3	NDUFB3
2878300	2409700	3101400	5185400	0	3185300	3519200	4259000	3457200	4203700	0	0	0	7840200	0	2568100	0	0	1593200	5711200	3063100	7128900	0	3670900	4362500	4239400	5236900	4049800	5464400				2	2	2	31,3	31,3	31,3	10,921	0	8,608	225860000	11	O43678;O43678-2	O43678;O43678-2	NADH dehydrogenase [ubiquinone] 1 alpha subcomplex subunit 2	NDUFA2
11866000	39989000	8859700	1440200	3164700	12554000	10320000	1951800	19084000	4602800	1678200	5448000	15068000	1365000	3346300	24706000	3510000	5398800	18690000	1667800	15165000	42582000	892780	7557200	4098700	1142500	2025100	2204200	519460				13	13	13	54,6	54,6	54,6	38,792	0	51,98	938730000	50	O43681	O43681	ATPase ASNA1	ASNA1
30888000	43796000	20368000	34212000	27152000	30688000	38431000	38157000	27899000	32407000	42760000	34251000	46400000	29827000	37061000	25938000	37700000	39489000	53468000	32410000	88643000	125810000	41347000	55098000	57212000	69169000	42666000	41167000	39750000				12	12	12	40,2	40,2	40,2	36,954	0	113,38	4274100000	136	O43684-2;O43684	O43684-2;O43684	Mitotic checkpoint protein BUB3	BUB3
2354600000	1288100000	2154700000	1848800000	1653800000	2507600000	1567200000	1686600000	2604500000	2039200000	1798500000	2221800000	1885800000	2218800000	2113700000	2481900000	1764300000	2032300000	1395400000	2031500000	1362600000	858430000	1869800000	1809200000	1512000000	1595800000	1656900000	1835000000	1719500000				69	69	48	74,4	74,4	51,4	104,85	0	323,31	173460000000	2610	O43707;O43707-2;O43707-3	O43707;O43707-2;O43707-3	Alpha-actinin-4	ACTN4
0	0	0	0	0	1333900	995350	0	1431400	1005700	1177000	0	0	1185800	0	1185600	0	1007100	882810	0	815870	2881700	3017600	5647800	1151100	0	0	0	0				4	4	4	20,3	20,3	20,3	31,88	0	10,893	101980000	3	O43709;O43709-3	O43709;O43709-3	Probable 18S rRNA (guanine-N(7))-methyltransferase	WBSCR22
1309700	1724100	990090	1647400	2119500	894790	0	3192100	726590	1097000	1111700	908380	0	1548800	622440	581340	1801800	900470	748380	1991400	1183000	984500	2226500	1273900	1247900	3016400	0	1281600	1334000				2	2	2	27,6	27,6	27,6	8,7858	0	3,8729	97182000	4	O43715	O43715	TP53-regulated inhibitor of apoptosis 1	TRIAP1
5318200	4103900	5609400	0	7104800	3057800	4643600	9808500	1970400	7184300	2489000	3879100	3814700	4912300	3844200	0	5837500	5758900	0	5785400	0	0	5414700	2567200	7020100	2809700	0	7935100	8907300				2	2	2	21,3	21,3	21,3	15,086	0	5,8218	262540000	2	O43716	O43716	Glutamyl-tRNA(Gln) amidotransferase subunit C, mitochondrial	GATC
2264800	9131600	2468300	4888800	8550400	5343800	4995000	16554000	2380000	7550100	11592000	10499000	4441800	3885900	8635100	2629800	14706000	6961100	9551600	17109000	2981200	5189300	26079000	5421500	24732000	14329000	14050000	10127000	13278000				12	12	12	19,9	19,9	19,9	85,852	0	83,966	764360000	43	O43719	O43719	HIV Tat-specific factor 1	HTATSF1
185160	252880	0	0	0	0	0	0	201590	0	1629300	2526200	183100	0	1974500	158230	6278100	1684000	469690	0	0	0	1729000	0	0	3005500	0	0	0				3	3	3	17,3	17,3	17,3	25,69	0	5,3975	66161000	9	O43731-2;O43731	O43731-2;O43731	ER lumen protein-retaining receptor 3	KDELR3
905900	873840	1185700	2126600	1258600	1436600	821060	1373400	973690	1489000	1166700	1077900	885930	1299800	2157000	1326300	1643800	0	1115200	1256200	815350	677450	980780	1330700	0	1067200	848590	0	650720				3	3	3	14,7	14,7	14,7	30,302	0	17,55	87204000	7	O43741;O43741-2	O43741;O43741-2	5-AMP-activated protein kinase subunit beta-2	PRKAB2
21562000	8298500	19878000	20402000	29621000	20864000	15781000	26423000	11367000	20522000	25876000	36961000	16354000	29290000	29287000	14324000	36853000	23143000	16588000	44864000	11687000	24828000	41613000	18780000	35776000	25398000	22508000	15297000	23518000				14	14	14	23,7	23,7	23,7	91,35	0	65,739	1980500000	85	O43747;O43747-2	O43747;O43747-2	AP-1 complex subunit gamma-1	AP1G1
107090	0	93459	0	0	95996	152260	0	49784	0	0	0	148190	0	85680	0	0	57657	354360	0	504730	280030	0	97534	0	0	0	108950	0				1	1	1	3,9	3,9	3,9	29,176	0,0096373	1,4938	7653700	3	O43752	O43752	Syntaxin-6	STX6
36101000	32774000	25395000	42690000	42938000	30623000	28723000	71277000	23299000	39488000	72007000	48773000	30276000	72327000	49666000	17067000	60642000	57997000	35401000	105560000	29601000	40507000	94236000	29621000	71735000	37454000	65514000	55934000	74002000				8	8	8	30,4	30,4	30,4	34,063	0	31,433	4229300000	82	O43765	O43765	Small glutamine-rich tetratricopeptide repeat-containing protein alpha	SGTA
11955000	13106000	12994000	11840000	11134000	16505000	11175000	12887000	9623700	10908000	15150000	10098000	8081500	11748000	9540600	5229700	3008300	7875300	9780300	17750000	9724600	11162000	24268000	12638000	10641000	7987900	13984000	13220000	14249000				7	7	6	53,8	53,8	44,4	12,975	0	42,448	1078100000	47	O43768-2;O43768;O43768-9;O43768-3;O43768-4;O43768-8;O43768-6;O43768-5;O43768-7	O43768-2;O43768;O43768-9;O43768-3;O43768-4;O43768-8;O43768-6;O43768-5;O43768-7	Alpha-endosulfine	ENSA
3834300	8525400	3129000	3218900	1962500	1098900	2719700	0	1151700	3248600	978230	2216900	1301000	6441400	0	4040600	2120900	807480	3906900	2546200	5856800	6688000	0	359250	1409300	1109200	0	0	0				7	7	7	23,9	23,9	23,9	32,943	0	9,3826	195300000	12	O43772	O43772	Mitochondrial carnitine/acylcarnitine carrier protein	SLC25A20
116410000	82815000	132980000	78810000	57452000	129620000	118760000	90548000	134720000	87536000	77456000	61373000	61079000	70393000	69884000	89806000	105960000	79255000	39204000	59238000	59739000	62623000	100080000	126230000	68802000	64504000	88379000	93218000	79354000				23	23	23	46,7	46,7	46,7	62,942	0	163,06	7438500000	296	O43776;O43776-2;REV__H7BZ55	O43776	Asparagine--tRNA ligase, cytoplasmic	NARS
0	0	0	0	0	0	0	0	0	0	0	0	0	0	0	0	0	0	0	0	0	0	0	429940	0	0	0	0	0				49	1	1	45,9	1,4	1,4	131,98	0,00019581	3,0311	37504000	0	O43795	O43795	Unconventional myosin-Ib	MYO1B
166180000	107070000	191110000	98877000	96426000	118750000	107090000	55351000	135810000	90433000	81582000	74617000	111880000	83217000	91629000	158600000	87821000	68845000	102170000	45872000	102610000	68368000	39441000	94316000	58175000	76463000	87479000	87268000	81477000				49	49	1	48,3	48,3	1,5	124,95	0	236,69	8381600000	375	O43795-2	O43795-2	Unconventional myosin-Ib	MYO1B
0	639540	0	681720	654070	0	0	0	0	0	0	0	0	900790	0	493600	0	0	817330	0	0	5127400	0	819440	0	0	0	0	740850				2	2	2	22,7	22,7	22,7	13,596	0	14,308	39413000	3	O43805	O43805	Sjoegren syndrome nuclear autoantigen 1	SSNA1
9185400	6313600	10918000	20435000	15261000	15607000	17180000	34597000	20980000	29770000	26763000	24663000	16116000	37305000	23856000	14821000	21484000	25590000	11231000	41783000	22225000	15230000	57801000	22229000	31503000	38988000	30244000	25509000	24671000				11	11	11	44,5	44,5	44,5	26,227	0	51,736	1966100000	66	O43809	O43809	Cleavage and polyadenylation specificity factor subunit 5	NUDT21
6493800	7598800	0	8435100	16070000	6753700	7961300	8338100	5150700	4297100	3671400	5605400	1429800	5551200	3213700	8081700	1925400	1906300	5192400	6885700	11706000	10240000	6319500	3843600	5975500	4578300	0	0	7747100				5	5	5	11,8	11,8	11,8	45,283	0	9,1491	446430000	28	O43813	O43813	LanC-like protein 1	LANCL1
9225400	2669900	8924400	4260500	2701400	12216000	6161100	5973500	9548900	5943600	12871000	7499700	11043000	11323000	13214000	5466900	0	11401000	7381900	13152000	8795100	13880000	12110000	10002000	7004500	7021900	3598900	6323100	4138600				10	10	10	22,1	22,1	22,1	86,131	0	41,14	755710000	37	O43815;O43815-2	O43815;O43815-2	Striatin	STRN
3622300	3110900	2541300	2799200	4988600	3552200	4228600	11434000	2555400	4775100	8080300	4268900	2747200	6286000	7342200	2366600	6064500	6699500	3554300	4496000	9185700	13269000	17843000	6467800	12870000	14227000	4807500	11305000	9890700				7	7	7	15,2	15,2	15,2	51,84	0	17,834	571660000	27	O43818	O43818	U3 small nucleolar RNA-interacting protein 2	RRP9
1157900	3288700	1474500	2589100	0	1391600	584250	1636800	1025000	979310	1639600	1991600	0	2831300	4372700	1284300	1220500	1841000	3176900	2140700	5985900	7271900	1949700	2235100	0	4245400	0	1923600	1791600				2	2	2	10,5	10,5	10,5	29,81	0	52,083	192780000	5	O43819	O43819	Protein SCO2 homolog, mitochondrial	SCO2
0	1171500	0	1117400	0	0	924500	1647000	762870	1239300	1292300	1246500	1196500	1034400	0	0	0	0	1159500	0	1433600	1339200	1038200	0	0	1058600	1341900	965890	1495300				2	2	2	14,4	14,4	14,4	23,653	0,0055755	1,8312	59366000	1	O43822-2;O43822-3;O43822;O43822-4	O43822-2;O43822-3;O43822;O43822-4	Protein C21orf2	C21orf2
2269500	2844500	1802900	5072900	2361500	3378700	4815200	8165400	2038800	3102300	8219000	6200700	5886700	11655000	10341000	4138900	7655900	11793000	8134900	11982000	9270000	10489000	18154000	9441400	15205000	10297000	6413800	3716400	5844100				6	6	6	14,6	14,6	14,6	76,107	0	57,387	620480000	40	O43823	O43823	A-kinase anchor protein 8	AKAP8
0	601580	365000	756260	364710	0	452930	815730	0	428470	740750	511290	559250	758830	738950	0	1020100	756960	544350	881910	546710	3752600	966980	572830	1556300	630720	898060	733250	699740				2	2	2	5,4	5,4	5,4	56,897	0	4,7976	57394000	2	O43824	O43824	Putative GTP-binding protein 6	GTPBP6
9950400	12820000	7409900	11555000	12012000	7672500	7974500	15379000	6379200	9778600	17191000	17896000	9353500	27391000	11433000	7741400	27997000	13779000	7650200	31154000	12841000	14071000	27220000	10901000	19677000	15002000	11970000	12839000	10552000				6	6	6	24,7	24,7	24,7	42,183	0	34,087	1213900000	74	O43837;O43837-2;O43837-3	O43837;O43837-2	Isocitrate dehydrogenase [NAD] subunit beta, mitochondrial	IDH3B
7773600	11421000	5416400	4867400	4536300	8047000	13372000	10564000	7504900	8128000	7012000	7622700	7322000	6029300	10302000	5481400	2599200	12532000	10617000	9449100	7895600	20671000	13638000	10421000	4557600	6496400	15379000	12618000	12029000				12	12	12	11,3	11,3	11,3	131,7	0	32,478	788790000	42	O43847;O43847-2	O43847;O43847-2	Nardilysin	NRD1
689990000	318820000	989670000	1056800000	870190000	1059500000	498280000	935930000	673530000	829920000	1143300000	1750200000	513190000	1306200000	774420000	947180000	932480000	1161600000	352110000	1168100000	200490000	314570000	891220000	688380000	890280000	612390000	811930000	1043400000	986870000				24	24	7	63,5	63,5	14	37,106	0	323,31	70985000000	835	O43852;O43852-3;O43852-5;O43852-6;O43852-10;O43852-15;O43852-9;O43852-13;O43852-14;O43852-11;O43852-12	O43852;O43852-3;O43852-5;O43852-6;O43852-10;O43852-15;O43852-9	Calumenin	CALU
6205000	13832000	11642000	32408000	4666500	7245900	8917800	14253000	3905700	28074000	23048000	40013000	11558000	41176000	27584000	14066000	16799000	19884000	10357000	65639000	8486700	16780000	15768000	21306000	4755200	6669500	18772000	14219000	21594000				21	4	4	56,5	7	7	37,134	0	70,653	1404000000	33	O43852-2;O43852-4;O43852-8;O43852-7	O43852-2;O43852-4;O43852-8	Calumenin	CALU
34469000	83293000	31096000	40914000	26780000	16105000	8911100	14422000	22269000	14002000	29019000	13971000	66654000	16026000	28984000	9086200	5040600	10063000	32696000	28722000	0	0	1417000	0	0	0	19954000	16513000	25691000				18	18	18	48,1	48,1	48,1	52,747	0	84,619	1698900000	81	O43854-2;O43854	O43854-2;O43854	EGF-like repeat and discoidin I-like domain-containing protein 3	EDIL3
0	339580	0	0	0	0	354510	0	0	0	0	0	0	0	0	0	0	0	426730	0	562640	606900	0	0	0	0	0	0	0				2	1	1	1,8	0,9	0,9	128,2	0,0020416	2,3415	8432900	2	O43861-2;O43861	O43861-2;O43861	Probable phospholipid-transporting ATPase IIB	ATP9B
20184000	12143000	20538000	14906000	10111000	11908000	11384000	7865900	11669000	12587000	13631000	12893000	18074000	12037000	12480000	18931000	11764000	16219000	28184000	10503000	19572000	24407000	5841800	7456100	6054300	13585000	7059400	7578300	10782000				16	16	6	29,4	29,4	12,8	58,951	0	55,937	1377600000	82	O43865;O43865-2;Q96HN2-4;Q96HN2-3	O43865;O43865-2;Q96HN2-4;Q96HN2-3	Putative adenosylhomocysteinase 2;Putative adenosylhomocysteinase 3	AHCYL1;AHCYL2
0	0	0	0	0	0	0	0	1038300	0	2140100	0	0	0	0	0	0	0	0	0	0	0	0	0	0	1176700	0	0	0				6	4	4	6,2	4,2	4,2	122,95	0	5,2855	62907000	3	O43896	O43896	Kinesin-like protein KIF1C	KIF1C
844560	1968800	1277900	889650	0	4658600	2004900	0	4248100	2017600	4085400	4009600	3234600	1408200	0	2977700	2227600	3231700	2236900	0	4430900	4903700	1166500	3332700	6391800	1750300	2695100	1536200	0				5	5	5	48,1	48,1	48,1	12,517	0	10,854	251820000	15	O43920	O43920	NADH dehydrogenase [ubiquinone] iron-sulfur protein 5	NDUFS5
2003600	0	1247700	2047700	0	4238900	1304800	0	2519400	1220100	3149900	3577100	1295400	0	671970	3614100	0	5326100	309380	0	546130	0	0	2865400	0	3689400	1085100	2150600	677710				3	3	3	28,7	28,7	28,7	17,42	0	6,5856	146710000	10	O43924	O43924	Retinal rod rhodopsin-sensitive cGMP 3,5-cyclic phosphodiesterase subunit delta	PDE6D
0	632720	1173200	3940700	1651500	3712500	2454900	5776300	2609900	0	8862200	5638700	3402100	5113700	7197200	2262100	12141000	12395000	3727800	9482200	3504300	2809300	10176000	8656000	14697000	11436000	5508200	5223400	4301700				8	8	8	16	16	16	71,689	0	33,194	481240000	38	O60216	O60216	Double-strand-break repair protein rad21 homolog	RAD21
0	0	1488800	1826800	2813500	1261300	1244600	1095700	1354700	1326100	0	1413500	1016800	1657900	0	0	2084100	0	1359800	1414900	4015300	0	1862100	1445800	1484700	6406400	0	0	1126500				3	3	3	52,6	52,6	52,6	10,998	0	29,588	116880000	3	O60220	O60220	Mitochondrial import inner membrane translocase subunit Tim8 A	TIMM8A
1027100	0	628520	2046400	1305500	1854700	1965600	3229800	1159700	1845100	6410000	3080100	1400900	4930400	1900300	4723900	3610500	1287200	1754600	3459400	1919500	5116100	16874000	4890400	3928400	12416000	3318700	1288800	2741100				8	8	8	10,7	10,7	10,7	119,26	0	41,139	304610000	19	O60231	O60231	Putative pre-mRNA-splicing factor ATP-dependent RNA helicase DHX16	DHX16
2301100	5449300	2299900	2857400	0	6925300	2770500	5541500	2837000	2388500	7060400	4027900	1860300	2947500	2526800	1390300	3360000	7161300	1330700	3893000	1691100	5123900	9136400	4999500	5048000	6744700	4346900	5742900	2572700				4	4	4	47,7	47,7	47,7	21,474	0	46,941	401720000	18	O60232	O60232	Sjoegren syndrome/scleroderma autoantigen 1	SSSCA1
867580	0	1256800	1811100	687960	997840	1189000	1137900	0	1070200	1804200	0	969940	2441600	5058600	0	0	1731500	2291700	1638400	2237700	0	0	687040	905760	754790	0	1483700	0				4	3	3	35,2	28,9	28,9	16,801	0	11,113	103710000	3	O60234	O60234	Glia maturation factor gamma	GMFG
2612600	1872300	2321400	0	0	3141200	0	3628900	3319600	3004300	1312900	1955500	0	2289400	2630400	865180	0	4050700	1863900	10828000	0	0	1811100	966050	2489400	859860	1899100	0	0				2	2	2	16,8	16,8	16,8	19,558	0	9,6764	155720000	3	O60238-2;O60238	O60238-2;O60238	BCL2/adenovirus E1B 19 kDa protein-interacting protein 3-like	BNIP3L
0	0	0	116910	0	406220	296490	0	211520	0	0	0	328110	153620	0	0	0	435140	191020	225690	0	0	424250	366650	407740	525130	671570	291480	0				2	2	2	3,4	3,4	3,4	160,6	0,00038351	2,7694	17297000	4	O60244	O60244	Mediator of RNA polymerase II transcription subunit 14	MED14
0	5614600	0	0	0	0	0	0	0	0	0	0	0	0	0	0	0	0	2457400	1917300	2007000	2546200	1545600	0	1588700	0	0	0	0				4	3	3	14,4	10,6	10,6	40,925	0,0064435	1,768	74972000	1	O60256;O60256-3;O60256-4;O60256-2	O60256;O60256-3;O60256-4;O60256-2	Phosphoribosyl pyrophosphate synthase-associated protein 2	PRPSAP2
3842300	4883500	3705600	10806000	7160900	10092000	6359800	16871000	4537200	9453100	32888000	18207000	9900300	15681000	21863000	7931300	35134000	25067000	16267000	23301000	28513000	48156000	46074000	22014000	38202000	35852000	26414000	15937000	25337000				26	26	22	29,5	29,5	26,3	121,9	0	118,11	1696100000	81	O60264	O60264	SWI/SNF-related matrix-associated actin-dependent regulator of chromatin subfamily A member 5	SMARCA5
0	0	0	2078600	0	850480	0	1542100	1126300	0	917930	1028600	0	1321700	1011000	0	1578500	2098400	783670	4694200	0	0	0	991850	2638800	0	0	0	0				2	2	2	6,5	6,5	6,5	45,537	0	3,3749	61779000	2	O60268-3;O60268;O60268-2	O60268-3;O60268;O60268-2	Uncharacterized protein KIAA0513	KIAA0513
64200000	58464000	60930000	52417000	40553000	43419000	34455000	36010000	39368000	40999000	64590000	58201000	47051000	71672000	68144000	40059000	78636000	69661000	58965000	80421000	34550000	33523000	49614000	22036000	37544000	24706000	43269000	40816000	34407000				31	31	31	32,3	32,3	32,3	146,2	0	208,24	3923300000	217	O60271;O60271-4;O60271-2;O60271-3;O60271-5;O60271-9;Q9UPT6-2;Q9UPT6	O60271;O60271-4;O60271-2;O60271-3;O60271-5;O60271-9	C-Jun-amino-terminal kinase-interacting protein 4	SPAG9
0	0	0	0	0	0	0	0	0	0	0	0	0	0	0	0	0	0	0	0	0	0	0	0	0	0	0	0	3211300	+			1	1	1	0,3	0,3	0,3	288,28	1	-2	25095000	0	O60281-2;O60281	O60281-2;O60281	Zinc finger protein 292	ZNF292
0	0	0	0	0	0	0	0	0	0	0	0	0	0	0	0	0	0	0	0	0	0	0	0	0	0	0	0	0	+			10	1	1	13,1	1,6	1,6	109,49	1	-2	0	0	O60282;O60282-2	O60282;O60282-2	Kinesin heavy chain isoform 5C	KIF5C
1481000	0	1137600	974940	1680300	1334400	1106300	0	1115500	1002700	1924800	1584600	822570	0	1072900	878280	6062400	6095000	716080	813460	1570800	2611100	2999100	1427800	2301600	3183500	2097400	1494500	2190100				4	4	4	1,8	1,8	1,8	254,39	0	3,3416	161660000	4	O60287	O60287	Nucleolar pre-ribosomal-associated protein 1	URB1
3231200	0	3325800	5719800	5868600	3302000	0	5899600	0	3834700	4997500	0	0	4484900	2918300	0	2189500	4592300	0	4018300	0	0	0	0	0	0	0	4802100	5013200				4	4	4	2,6	2,6	2,6	194,61	0	4,4373	172460000	3	O60292	O60292	Signal-induced proliferation-associated 1-like protein 3	SIPA1L3
0	0	0	0	0	0	0	0	0	0	0	0	0	0	0	0	0	0	0	0	0	914000	0	228590	0	0	0	0	0				1	1	1	2,2	2,2	2,2	75,601	0,0014967	2,4353	5268200	1	O60294	O60294	tRNA wybutosine-synthesizing protein 4	LCMT2
0	0	0	977500	0	1091900	0	1043000	0	1670500	1574500	4950200	2853200	2252900	2047100	4315800	1764800	2004900	0	3119500	0	7048200	3456000	2844200	2725600	3004300	2880500	2425800	1680500				4	4	4	2,9	2,9	2,9	171,29	0	6,7478	166550000	11	O60306	O60306	Intron-binding protein aquarius	AQR
18221000	30581000	16066000	18391000	16508000	18859000	11170000	13260000	18831000	8765600	15345000	18859000	22315000	17672000	20686000	30740000	11056000	17101000	15953000	22376000	33628000	46484000	16895000	23038000	22638000	31987000	13843000	17110000	20918000				33	33	33	39,2	39,2	39,2	111,63	0	81,548	1854800000	119	O60313;O60313-2;O60313-11;O60313-10;O60313-13;O60313-9	O60313;O60313-2;O60313-11;O60313-10;O60313-13;O60313-9	Dynamin-like 120 kDa protein, mitochondrial;Dynamin-like 120 kDa protein, form S1	OPA1
1093200	879860	0	1229200	1441900	771700	0	731100	396620	0	1797200	1681400	1099700	1503500	1625300	918740	4438700	3838200	1678600	2578800	0	1194200	1819200	0	1138900	1257000	0	1225200	918530				3	3	3	3,4	3,4	3,4	133,81	0	5,3551	98823000	3	O60315-2;O60315	O60315-2;O60315	Zinc finger E-box-binding homeobox 2	ZEB2
0	253400	0	0	0	0	326080	0	0	0	404830	0	349110	0	0	0	0	0	311860	0	441670	155680	0	1295900	374280	0	333100	18426000	0				3	3	3	3,3	3,3	3,3	218,4	0	7,782	66152000	2	O60318;O60318-2	O60318	Germinal-center associated nuclear protein	MCM3AP
0	0	0	467740	0	354150	0	507630	0	353570	1747900	0	239640	618740	343680	0	0	479980	0	0	0	0	0	0	342170	0	0	0	0				1	1	1	5,6	5,6	5,6	70,213	0,00038499	2,8292	15939000	1	O60331-4;O60331;O60331-2;O60331-3	O60331-4;O60331;O60331-2;O60331-3	Phosphatidylinositol 4-phosphate 5-kinase type-1 gamma	PIP5K1C
1282400	2134200	0	2731700	2781800	1375600	1512800	2348600	1359000	0	2967400	2017800	2026000	1588800	4678400	1459800	0	1789100	1511500	2007000	839490	6809400	5085000	2051900	2339200	4188600	1790500	1695100	1439700				7	7	6	5,8	5,8	5,1	199,26	0	13,274	199610000	9	O60333-2;O60333;O60333-4;O60333-3;Q12756;Q12756-3;Q12756-2	O60333-2;O60333;O60333-4;O60333-3;Q12756;Q12756-3;Q12756-2	Kinesin-like protein KIF1B;Kinesin-like protein KIF1A	KIF1B;KIF1A
3786400	3556000	3371100	3951900	0	2337600	2879700	3889800	3022800	2001200	7747800	4759500	4173200	2950000	3436800	1645800	10628000	3482100	3622400	4599400	4845400	4598000	5412000	2214400	4777900	9703200	3248500	4048000	2334600				8	8	8	24,3	24,3	24,3	92,902	0	22,974	370040000	11	O60341;O60341-2	O60341;O60341-2	Lysine-specific histone demethylase 1A	KDM1A
0	0	0	0	0	0	0	0	0	0	0	4900700	0	0	0	0	0	0	0	0	0	4702500	3101600	0	2326300	2292500	0	0	0				4	4	4	4,5	4,5	4,5	139,55	0	11,558	76675000	5	O60343-2;O60343-3;O60343	O60343-2;O60343-3;O60343	TBC1 domain family member 4	TBC1D4
24792000	0	50900000	19150000	54545000	35577000	12583000	24660000	8358900	45474000	0	0	45784000	11445000	102000000	13147000	0	146910000	0	14712000	30284000	0	33698000	0	72646000	1305000	44866000	18860000	39681000	+			2	2	2	2	2	2	184,67	1	-2	5594100000	19	O60346;O60346-2	O60346;O60346-2	PH domain leucine-rich repeat-containing protein phosphatase 1	PHLPP1
0	0	6002500	43565000	0	10614000	13456000	12142000	12137000	6583900	0	0	1477000	0	3133100	5950700	0	4171900	0	5268700	3178000	0	2633100	2555600	5951500	0	4778500	6365600	10632000				1	1	1	19,5	19,5	19,5	8,8727	0	6,1472	423620000	4	O60356;O60356-2	O60356;O60356-2	Nuclear protein 1	NUPR1
0	1460100	0	6949200	0	2453800	1595100	2485400	1570200	1262900	0	872860	1272300	1418200	1583900	647530	2896300	1850000	777630	2127600	3454700	7141800	8825400	4361600	2276800	4027900	0	1329500	0				6	5	5	15,8	14,4	14,4	51,964	0	18,341	216300000	10	O60427;O60427-2	O60427	Fatty acid desaturase 1	FADS1
1845200	6200000	1663000	25941000	14736000	97444000	42933000	161670000	49972000	3222200	0	1918400	5752900	1835500	8241000	2274900	4298200	2830700	1271200	23069000	10718000	1269400	1410200	397590	173600	447000	6414000	16818000	8546500				37	37	37	24,5	24,5	24,5	204,74	0	132,28	1329200000	84	O60437;REV__Q9UPN4-3;REV__Q9UPN4-2;REV__Q9UPN4;REV__Q8NDI1-3;REV__Q8NDI1-2;REV__Q8NDI1	O60437	Periplakin	PPL
8400600	10559000	3941900	10578000	7245200	16621000	13338000	8709900	14255000	13383000	2068900	7256200	3786400	3233200	11121000	4415800	3557900	3950800	9566800	5770700	13663000	9459600	12484000	5009500	8781800	1599300	11530000	3827000	4816700				7	7	7	16,5	16,5	16,5	54,554	0	44,759	690190000	33	O60443;O60443-3;O60443-2	O60443;O60443-3	Non-syndromic hearing impairment protein 5	DFNA5
0	0	1213000	0	744530	2136900	0	0	2714700	0	0	0	0	0	1502900	0	0	1272400	0	0	0	0	0	1387800	1388400	1175100	0	0	0				2	2	2	3,3	3,3	3,3	101,38	0,0055785	1,8414	85915000	1	O60462-4;O60462-5;O60462-2;O60462-3;O60462;O60462-6	O60462-4;O60462-5;O60462-2;O60462-3;O60462;O60462-6	Neuropilin-2	NRP2
1105100	0	0	1096400	0	493870	0	0	4429600	878000	1639500	1061100	877690	4174300	770650	0	0	1052600	0	3527600	0	0	3930000	702550	976590	2179100	0	1377500	0				4	4	4	9,5	9,5	9,5	73,003	0	22,716	96363000	8	O60476	O60476	Mannosyl-oligosaccharide 1,2-alpha-mannosidase IB	MAN1A2
5847000	11920000	7298000	8677500	6311300	10730000	8495100	6159400	10914000	11344000	15908000	13717000	10265000	7142100	20598000	8741800	19207000	17285000	19717000	19944000	20511000	22659000	23447000	21805000	21979000	28883000	6964200	7790000	10904000				15	13	13	34,5	30,1	30,1	74,435	0	71,762	1384000000	78	O60488-2;O60488	O60488-2;O60488	Long-chain-fatty-acid--CoA ligase 4	ACSL4
40983000	37747000	54609000	33586000	75527000	27304000	48515000	21782000	28385000	33715000	21571000	33957000	63163000	30911000	19667000	36803000	23993000	19407000	70400000	32075000	33296000	35369000	24296000	38268000	14554000	18914000	29710000	21276000	26345000				11	11	9	66,7	66,7	62,3	18,762	0	27,839	2831700000	97	O60493;O60493-2;O60493-4;O60493-3	O60493;O60493-2;O60493-4;O60493-3	Sorting nexin-3	SNX3
1277800	1372000	945570	1232400	886020	1199100	2242500	1374300	1778600	1290400	1118300	739770	2428600	753260	1299400	0	0	543050	1661500	0	2404200	3217300	561390	3257600	801480	1201600	0	0	841380				4	4	4	24,1	24,1	24,1	28,114	0	8,8961	122790000	10	O60499;O60499-2	O60499;O60499-2	Syntaxin-10	STX10
10803000	4895600	8381900	6391300	5170200	18723000	16999000	9720600	17117000	12314000	11411000	5201100	7678400	8466900	11977000	7542800	7891900	10416000	8477200	3549500	15172000	12468000	20620000	16104000	8559200	9947800	9573700	6168800	6911800				14	14	14	29,1	29,1	29,1	102,91	0	56,217	901700000	45	O60502;O60502-4;O60502-2;O60502-3	O60502;O60502-4;O60502-2;O60502-3	Protein O-GlcNAcase	MGEA5
4291200	4559200	4158600	6885300	3092400	7397200	4966000	4134400	6029000	3526400	3742500	3318300	3930700	0	5940500	29477000	3738900	5506100	5561700	5960500	8995400	10259000	2534400	3815300	3769600	1636000	3979400	4563900	4045900				11	11	11	45	45	45	36,742	0	42,278	493060000	25	O60504-2;O60504	O60504-2;O60504	Vinexin	SORBS3
135750000	84660000	158800000	189150000	99920000	371440000	268020000	273820000	274830000	225900000	407360000	340910000	217270000	273380000	264410000	269100000	360160000	413090000	173560000	286990000	212020000	129940000	399600000	427430000	646740000	562750000	300200000	308800000	277790000				33	33	2	57,3	57,3	7,2	69,602	0	323,31	25361000000	662	O60506;O60506-2	O60506;O60506-2	Heterogeneous nuclear ribonucleoprotein Q	SYNCRIP
20636000	11706000	10318000	18542000	20528000	16813000	22900000	38128000	10227000	20794000	18572000	15354000	13842000	16018000	22709000	9303900	23473000	19650000	26598000	24535000	54560000	52005000	29856000	20838000	15169000	17309000	38824000	36832000	28242000				30	1	1	55,3	1,8	1,8	62,656	0,0033015	2,1	1901200000	32	O60506-3;O60506-4;O60506-5	O60506-3;O60506-4;O60506-5	Heterogeneous nuclear ribonucleoprotein Q	SYNCRIP
1881400	0	978210	0	0	1107900	1796000	0	1535100	1569800	0	1588900	1693500	0	1485200	3063800	0	789750	1702500	0	1973700	3100900	0	2760500	0	0	0	669710	0				3	3	3	11,9	11,9	11,9	42,188	0	5,999	100450000	4	O60507	O60507	Protein-tyrosine sulfotransferase 1	TPST1
0	0	0	0	0	1478900	0	0	0	0	1323500	1433500	0	0	0	0	0	0	0	1902500	0	0	2684100	2957500	2284800	2760700	1198900	0	1021300				4	4	4	13,3	13,3	13,3	65,521	0	7,1903	57712000	3	O60508	O60508	Pre-mRNA-processing factor 17	CDC40
0	874950	895290	850170	0	2646200	1046300	0	565790	696370	915240	923890	881910	830450	879320	512500	0	637530	1077000	0	373490	1330600	0	605100	854840	0	0	0	503140				4	3	3	5,4	4,3	4,3	124,71	0	5,7619	62545000	4	O60518	O60518	Ran-binding protein 6	RANBP6
5211000	7366200	2488900	3934800	4281800	3295800	3940200	5299900	2151300	3906300	3906200	4755600	5121100	6154200	6869200	2480600	4211100	2551200	9603200	17511000	9702700	36098000	4756800	7448400	2524800	2802200	6345600	4053400	0				9	9	9	9,5	9,5	9,5	118,02	0	15,674	546560000	13	O60524-4;O60524-5;O60524-3;O60524;O60524-2	O60524-4;O60524-5;O60524-3;O60524	Nuclear export mediator factor NEMF	NEMF
2085400	5011800	2467200	2207700	2881000	1889100	6470900	1740100	2173900	4511600	6225800	4829600	12103000	10010000	1667900	8062100	5825900	6279400	5503700	5396700	4296300	6083000	4902300	1885800	1032300	2100900	2347700	4687700	2639600				6	6	6	18,5	18,5	18,5	41,949	0	12,971	352330000	23	O60547;O60547-2	O60547;O60547-2	GDP-mannose 4,6 dehydratase	GMDS
0	0	0	4422100	1438300	1050200	0	1366400	987790	881000	1885000	6936500	0	0	1093900	2042300	3593100	3000100	0	7596000	0	0	2313000	1192400	2194000	1268800	0	1561800	3375700				3	2	2	8,8	6	6	56,98	0	7,6841	134570000	5	O60551	O60551	Glycylpeptide N-tetradecanoyltransferase 2	NMT2
0	0	0	0	0	1526100	0	0	1445200	981560	3407900	2208200	1082400	0	1581500	1393500	1795000	2466000	0	2597000	1632600	1688100	3874400	1763400	4175100	3909200	0	1840700	1219600				4	4	4	9,2	9,2	9,2	80,684	0	36,984	138790000	7	O60563;O60563-2	O60563;O60563-2	Cyclin-T1	CCNT1
38103000	86529000	42208000	72374000	54425000	119950000	74782000	64426000	119420000	76430000	0	9955700	1343700	0	21383000	8527500	4554000	0	1318200	6594600	711040	0	0	0	0	667170	11891000	35572000	35332000				9	9	9	63	63	63	20,697	0	222,76	2477600000	72	O60565;O60565-2;Q9H772	O60565;O60565-2	Gremlin-1	GREM1
31429000	58403000	39327000	47083000	41111000	36130000	40938000	51880000	22600000	39002000	84234000	66426000	72444000	88229000	78824000	50930000	122590000	57819000	65621000	76124000	55243000	52398000	62130000	48192000	63576000	62114000	60326000	64931000	60408000				25	25	25	47,3	47,3	47,3	84,784	0	86,958	5194400000	202	O60568	O60568	Procollagen-lysine,2-oxoglutarate 5-dioxygenase 3	PLOD3
0	0	646620	0	0	1409200	1015100	1463000	855180	900540	2002100	1903200	1193300	2383600	1241500	0	13406000	2142200	0	2378600	0	0	6025300	1478600	1956600	1697800	0	1828300	0				4	4	4	27,8	27,8	27,8	27,026	0	14,684	130460000	3	O60573-2;O60573	O60573-2;O60573	Eukaryotic translation initiation factor 4E type 2	EIF4E2
19181000	16706000	16748000	24230000	18605000	31770000	26674000	37895000	22700000	28796000	39785000	29612000	22217000	13367000	29053000	19412000	42573000	22300000	18553000	23817000	24724000	54305000	63938000	23041000	33237000	20320000	33859000	29310000	25617000				25	25	25	21,9	21,9	21,9	141,35	0	88,249	2276800000	119	O60610;O60610-2;O60610-3	O60610;O60610-2;O60610-3	Protein diaphanous homolog 1	DIAPH1
6481200	5578700	4797700	5352300	6050100	25752000	13575000	10367000	11657000	14216000	9696900	7580800	6420300	3692000	5751800	4283500	5026000	12269000	9195700	13239000	14118000	12000000	10411000	16697000	20354000	25602000	15314000	12111000	11488000				4	4	4	25,5	25,5	25,5	18,092	0	53,975	982810000	57	O60613;O60613-2	O60613;O60613-2	15 kDa selenoprotein	2015-09-01
735440	12614000	3212800	8703200	9491900	5264700	0	0	2161600	5030600	1652000	3980800	7260900	2528200	4954400	2396200	565900	2118800	0	0	0	0	0	0	354890	0	4355700	0	0				2	2	2	11,1	11,1	11,1	21,183	0,00038008	2,6617	207450000	10	O60637-3;O60637-2;O60637	O60637-3;O60637-2;O60637	Tetraspanin-3	TSPAN3
7417200	12901000	3234800	5183700	3473000	3317800	3029000	2008000	4619100	1539400	1605700	1886300	6096700	4512100	3573200	6030200	1748100	4534300	12358000	2518800	14624000	16265000	3395300	2619100	2502700	2898600	7394200	3118600	3766800				8	8	8	14,5	14,5	14,5	85,566	0	21,575	450840000	26	O60645	O60645	Exocyst complex component 3	EXOC3
344930000	350040000	335380000	597610000	284420000	521920000	354890000	538370000	325590000	474240000	425890000	409080000	349290000	430170000	615460000	398090000	264720000	382220000	345490000	642490000	360180000	315170000	448340000	310260000	267140000	283990000	362240000	421810000	338720000				27	27	27	84,1	84,1	84,1	45,803	0	323,31	33808000000	619	O60664-4;O60664;O60664-3;O60664-2	O60664-4;O60664;O60664-3;O60664-2	Perilipin-3	PLIN3
0	0	1356100	0	1567600	1211800	1221900	1013600	989210	0	738170	888720	1096100	961580	1171500	1062900	0	1122500	1360400	1149500	4490300	1743500	757230	865960	580230	758730	1000500	0	937880				1	1	1	2,3	2,3	2,3	52,2	0,00019685	3,0959	92253000	1	O60669	O60669	Monocarboxylate transporter 2	SLC16A7
2981700	0	2701100	0	0	2657300	3906900	1875300	2907400	2631400	2626900	2602400	4592800	1212600	2487500	3664200	2266600	2216200	2193300	2343600	6731900	10678000	2460100	3164200	0	3747500	2738700	0	0				3	3	3	7,9	7,9	7,9	59,902	0	5,8931	288000000	4	O60678;O60678-2	O60678;O60678-2	Protein arginine N-methyltransferase 3	PRMT3
17168000	16686000	14311000	15636000	12307000	17287000	13778000	11626000	13957000	14505000	21494000	21749000	16323000	11193000	24225000	14215000	20085000	15659000	22445000	13492000	24023000	31500000	15136000	16781000	19376000	24667000	21564000	16813000	15303000				12	12	6	27,1	27,1	15,5	60,029	0	53,33	1615600000	98	O60684	O60684	Importin subunit alpha-7	KPNA6
393390000	756360000	527190000	483990000	529000000	311310000	328760000	293480000	359420000	303850000	575910000	353030000	504670000	698450000	419040000	704180000	288720000	485160000	534580000	399290000	258780000	395040000	226660000	261210000	274430000	232260000	273090000	271830000	265180000				31	31	31	77,5	77,5	77,5	55,023	0	323,31	34395000000	606	O60701;O60701-2;O60701-3	O60701;O60701-2;O60701-3	UDP-glucose 6-dehydrogenase	UGDH
0	0	0	0	0	0	0	0	0	0	1327400	1913900	0	0	0	0	0	0	0	0	872580	0	0	0	0	1250600	581990	0	1335100				1	1	1	4,2	4,2	4,2	41,911	0	6,4422	20855000	1	O60704	O60704	Protein-tyrosine sulfotransferase 2	TPST2
8864700	13540000	3669500	11546000	22756000	30863000	12269000	20884000	25075000	22477000	2957600	8179600	3878100	0	12750000	6426700	15588000	0	2516900	14840000	17107000	14447000	34468000	16730000	23513000	29605000	18289000	2404700	19212000				9	9	9	35,2	35,2	35,2	43,332	0	30,405	1210200000	38	O60711;O60711-2	O60711;O60711-2	Leupaxin	LPXN
66453000	49528000	45989000	95650000	69811000	67790000	68380000	96024000	67497000	66151000	104680000	88435000	67707000	89729000	86001000	53451000	93226000	94452000	74588000	111250000	54346000	41226000	85168000	57399000	52382000	92647000	87384000	78679000	87141000				30	30	30	43,8	43,8	43,8	104,15	0	262,25	6438300000	335	O60716-5;O60716-3;O60716-2;O60716;O60716-8;O60716-7;O60716-13;O60716-11;O60716-6;O60716-4;O60716-21;O60716-19;O60716-10;O60716-9;O60716-16;O60716-18;O60716-15;O60716-17;O60716-24;O60716-23;O60716-14;O60716-12;O60716-22;O60716-20;O60716-29;O60716-27;O60716-26;O60716-25;O60716-32;O60716-31;O60716-30;O60716-28	O60716-5;O60716-3;O60716-2;O60716;O60716-8;O60716-7;O60716-13;O60716-11;O60716-6;O60716-4;O60716-21;O60716-19;O60716-10;O60716-9;O60716-16;O60716-18;O60716-15;O60716-17;O60716-24;O60716-23;O60716-14;O60716-12;O60716-22;O60716-20;O60716-29;O60716-27;O60716-26;O60716-25;O60716-32;O60716-31;O60716-30;O60716-28	Catenin delta-1	CTNND1
556510	0	1110400	2265000	1165800	0	1443700	1834300	1016900	1594800	1449900	1312300	1289700	2410100	1655000	975980	1554200	2086100	1192000	3874800	1370000	1139000	2491200	4405300	1587300	2155100	1233500	1345200	1162700				7	1	1	65,5	15	15	12,823	0	18,846	126960000	27	O60739	O60739	Eukaryotic translation initiation factor 1b	EIF1B
51586000	59885000	47969000	47019000	57924000	46373000	38453000	48761000	33726000	30696000	24546000	25201000	31988000	32144000	58689000	31327000	14538000	33152000	43314000	37260000	66145000	50994000	26109000	25355000	27528000	18552000	30236000	34105000	30125000				18	18	16	39,9	39,9	35,8	58,47	0	73,264	3340800000	157	O60749;O60749-2	O60749;O60749-2	Sorting nexin-2	SNX2
12229000	14823000	8832300	19660000	15906000	10178000	8980800	17273000	6320000	13280000	14248000	17039000	11180000	23535000	21963000	16370000	17757000	12801000	4979300	26780000	16088000	19400000	19866000	15147000	20174000	16256000	20265000	19179000	21242000				7	7	7	25,4	25,4	25,4	29,634	0	27,315	1241700000	58	O60762	O60762	Dolichol-phosphate mannosyltransferase subunit 1	DPM1
118850000	120950000	92822000	107520000	111670000	106440000	135220000	111930000	105220000	126480000	116890000	126710000	121170000	139590000	187090000	94950000	92087000	103840000	137850000	153160000	118640000	166990000	107580000	105450000	94120000	102490000	91018000	97163000	95656000				39	39	39	47,8	47,8	47,8	107,89	0	310,41	10221000000	435	O60763;O60763-2;REV__P09471-2;REV__P09471	O60763;O60763-2	General vesicular transport factor p115	USO1
4732400	2141500	3551400	1807000	0	4948100	4074600	2913000	3675300	5461400	2950500	3420500	2865100	1200200	3015300	6916900	1830000	3067700	11357000	1145700	3349900	2623600	2939100	7183300	3736000	9486700	2869000	5144200	2814500				2	2	2	18,8	18,8	18,8	15,139	0	5,6381	363990000	16	O60783	O60783	28S ribosomal protein S14, mitochondrial	MRPS14
58297000	79531000	49324000	66470000	65790000	67263000	38076000	57544000	44738000	47837000	45521000	49667000	40411000	43077000	60729000	31662000	43027000	44149000	31034000	68783000	15784000	16267000	22455000	17708000	21519000	23579000	43966000	48561000	54298000				21	21	21	58,1	58,1	58,1	53,818	0	200,71	3648700000	232	O60784;O60784-2;O60784-4;O60784-3	O60784;O60784-2;O60784-4;O60784-3	Target of Myb protein 1	TOM1
524270000	146200000	458650000	356960000	368940000	496530000	545880000	469520000	1192100000	435980000	462780000	424100000	438210000	410800000	241180000	1814800000	578470000	590390000	535970000	204340000	422570000	345960000	586310000	1069300000	980620000	697450000	337840000	454170000	365840000				10	10	2	60,3	60,3	7,9	13,952	0	87,56	55150000000	383	Q99880;Q99879;Q99877;Q93079;Q5QNW6;P62807;P58876;O60814;Q5QNW6-2;P57053;Q96A08	Q99880;Q99879;Q99877;Q93079;Q5QNW6;P62807;P58876;O60814;Q5QNW6-2;P57053;Q96A08	Histone H2B type 1-L;Histone H2B type 1-M;Histone H2B type 1-N;Histone H2B type 1-H;Histone H2B type 2-F;Histone H2B type 1-C/E/F/G/I;Histone H2B type 1-D;Histone H2B type 1-K;Histone H2B type F-S;Histone H2B type 1-A	HIST1H2BL;HIST1H2BM;HIST1H2BN;HIST1H2BH;HIST2H2BF;HIST1H2BC;HIST1H2BD;HIST1H2BK;H2BFS;HIST1H2BA
13830000	11735000	9615700	9564300	3551500	15956000	8967000	5734300	14988000	3581200	7409900	9703100	10765000	6280400	5573200	10569000	3145600	8454500	8169100	13430000	9357200	10421000	2918400	6718000	4633300	5860100	7235200	3968900	5989500				15	15	15	29,7	29,7	29,7	70,755	0	54,362	723710000	59	O60826	O60826	Coiled-coil domain-containing protein 22	CCDC22
3998100	0	2129500	1979500	0	2377900	1955000	6765100	1963500	1403100	3771400	2561500	3004900	5361200	1810800	3129900	11308000	7293800	1409700	3164600	2708300	1673600	19757000	5855500	15369000	3609400	2584800	2618200	1661400				3	3	3	20,8	20,8	20,8	30,401	0	28,977	369110000	13	O60828-2;O60828;O60828-5;O60828-4;O60828-6;O60828-3	O60828-2;O60828;O60828-5;O60828-4	Polyglutamine-binding protein 1	PQBP1
506970	0	0	0	0	624130	0	0	1136800	0	0	0	0	0	0	0	0	0	0	0	0	0	0	0	468500	0	0	0	0				2	2	2	21,5	21,5	21,5	18,273	0	6,1059	22283000	3	O60830;O60830-2	O60830;O60830-2	Mitochondrial import inner membrane translocase subunit Tim17-B	TIMM17B
7314300	19863000	11020000	12587000	3731900	7471000	11321000	4353000	7319400	11768000	7913000	12152000	10872000	17589000	9526900	11321000	8783500	7092900	10413000	13445000	10066000	3454300	15242000	18630000	11010000	10307000	12795000	9576200	11459000				4	4	4	26,4	26,4	26,4	19,258	0	13,544	1030500000	47	O60831	O60831	PRA1 family protein 2	PRAF2
11117000	22644000	9347400	11027000	12110000	9640800	19538000	14855000	12699000	12135000	12417000	12704000	13550000	14782000	9190600	14340000	8176100	11125000	31541000	18173000	33986000	28096000	18792000	27489000	18794000	19313000	11235000	14394000	13900000				16	16	16	36,6	36,6	36,6	57,673	0	65,793	1478700000	86	O60832;O60832-2	O60832;O60832-2	H/ACA ribonucleoprotein complex subunit 4	DKC1
15978000	64034000	20897000	62870000	57996000	47528000	42486000	64400000	46436000	72484000	119060000	101310000	48915000	134650000	56624000	43302000	160230000	106790000	107700000	141030000	84379000	169870000	186290000	78502000	86701000	113470000	46847000	39961000	68874000				36	36	36	29,3	29,3	29,3	138,83	0	247,61	7003200000	201	O60841;Q9H2L5-3;Q9H2L5;Q9H2L5-2	O60841	Eukaryotic translation initiation factor 5B	EIF5B
74464000	48700000	85583000	152580000	97617000	164590000	117190000	160180000	128170000	165240000	341080000	268450000	159910000	142290000	238530000	148780000	294760000	277520000	118480000	241080000	85508000	199930000	288560000	231920000	156660000	250540000	105280000	193790000	241900000				6	6	6	41,9	41,9	41,9	16,368	0	52,007	14078000000	99	O60869;O60869-2;O60869-3	O60869;O60869-2;O60869-3	Endothelial differentiation-related factor 1	EDF1
3389900	0	3343500	2027600	2880700	1678900	0	0	1932300	7498900	5214000	2385100	2781000	0	0	3792900	0	1393400	0	1612300	4511000	16548000	1877400	0	2405500	2313600	0	2612200	2912900				3	3	3	2,5	2,5	2,5	124,83	0,0003885	2,9448	265740000	8	O60879-2;O60879-3;O60879	O60879-2;O60879-3;O60879	Protein diaphanous homolog 2	DIAPH2
16305000	7074400	15856000	21576000	15380000	20655000	20049000	22589000	17473000	23410000	35250000	31859000	21766000	28646000	20477000	16141000	12594000	31557000	12552000	29908000	17088000	23864000	29796000	29431000	27186000	36472000	26534000	19355000	25188000				14	14	14	38,1	38,1	38,1	45,745	0	45,868	2023800000	112	O60884	O60884	DnaJ homolog subfamily A member 2	DNAJA2
0	0	0	0	0	0	0	0	0	0	0	0	0	2520400	0	0	4449300	2253100	0	3333500	0	0	0	0	0	0	3965700	0	0				4	3	3	3,2	2,5	2,5	152,22	0	4,6199	51394000	3	O60885;O60885-2;O60885-3	O60885;O60885-2;O60885-3	Bromodomain-containing protein 4	BRD4
891950	1676700	1170500	0	0	1038500	995870	0	1306100	425930	0	504380	1364900	0	0	1883500	0	0	1390700	0	1030900	0	0	1528500	0	0	0	0	0				1	1	1	9	9	9	16,832	0	3,481	52814000	4	O60888-3;O60888;O60888-2	O60888-3;O60888;O60888-2	Protein CutA	CUTA
0	0	235730	0	0	1096200	337580	442120	414760	434480	1483100	573030	713360	962870	652790	0	600450	2253500	201010	417920	0	0	864300	853140	1636200	1131500	791080	608060	474310				2	2	2	13,9	13,9	13,9	29,287	0	3,7396	52384000	11	O60921-2;O60921	O60921-2;O60921	Checkpoint protein HUS1	HUS1
12650000	23186000	8112500	4782900	1082900	12748000	20761000	11944000	10169000	16246000	2892500	6515500	8959800	4901600	6042500	8860600	7435800	4976400	9332400	5034700	33034000	24502000	6710500	9884600	6065500	8101800	6472300	10636000	6109800				5	5	5	37,7	37,7	37,7	14,21	0	17,223	884080000	35	O60925	O60925	Prefoldin subunit 1	PFDN1
7958200	7986200	7117400	11657000	8710500	7070500	8153700	15047000	6486600	8404600	7018000	6073300	6070700	7428600	12270000	2460700	16332000	13017000	10406000	20714000	12391000	2935000	13354000	5346900	7389900	3655900	6579100	7200500	6142800				4	4	4	53,2	53,2	53,2	13,952	0	43,452	718000000	40	O60927	O60927	Protein phosphatase 1 regulatory subunit 11	PPP1R11
0	0	1363200	3461900	0	1435300	0	2831000	1721600	1517800	3373800	2271200	2911500	1926400	3763500	0	3160600	3390500	0	2685900	4608400	6450400	3974100	2051400	4192900	3730200	2954800	1376300	0				5	5	5	9,7	9,7	9,7	84,958	0	15,288	209140000	15	O60934	O60934	Nibrin	NBN
5392600	1611400	1850200	1395500	2885000	1698700	3405900	0	3794400	3709400	0	5276900	2095600	0	1293800	1175800	3093500	2897800	2005700	2863600	0	0	4161200	3033400	2796000	2226200	4130100	2536700	2156100				4	4	4	35,6	35,6	35,6	22,629	0	10,298	204500000	10	O60936;O60936-3;O60936-1	O60936;O60936-3;O60936-1	Nucleolar protein 3	NOL3
0	0	0	0	0	0	0	0	0	0	970590	0	0	0	0	0	0	0	454960	0	1069800	1483200	1065200	0	0	1940200	895630	0	0				2	2	2	5,5	5,5	5,5	61,704	0	3,4396	28480000	2	O60942-4;O60942;O60942-3;O60942-2	O60942-4;O60942;O60942-3;O60942-2	mRNA-capping enzyme;Polynucleotide 5-triphosphatase;mRNA guanylyltransferase	RNGTT
1034700	1372900	826880	1618500	0	734790	856780	1643400	416190	1311000	1012700	2308300	1137100	2812500	1504000	938210	4007400	3893300	1242700	2014500	5215000	2469000	0	1258100	3780800	463530	2063800	1588900	1942300				4	4	4	10,4	10,4	10,4	78,159	0	8,3619	152980000	11	O75027-3;O75027;O75027-2	O75027-3;O75027;O75027-2	ATP-binding cassette sub-family B member 7, mitochondrial	ABCB7
0	0	1839200	3093300	0	3412300	1961200	3418100	2123000	2268600	3307300	2517300	2104100	0	3084200	0	3008300	2276100	1651500	4464300	10527000	0	4913300	1960300	2924700	2911800	0	7815800	2535700				7	4	4	8,5	5,7	5,7	120,87	0	8,7955	200840000	3	O75044;P0DMP2;P0DJJ0	O75044	SLIT-ROBO Rho GTPase-activating protein 2	SRGAP2
0	0	0	882860	0	834650	0	0	0	0	1298200	3328200	882940	1807800	3215800	1172200	1359100	2107200	0	4895800	0	1353400	1610900	804180	1871200	1782100	0	0	0				3	3	3	11	11	11	46,432	0	5,3784	95497000	5	O75063	O75063	Glycosaminoglycan xylosylkinase	FAM20B
464200000	399900000	532730000	390140000	275810000	447140000	354300000	271730000	466450000	509030000	308030000	419780000	338800000	379660000	478850000	492730000	226500000	384540000	398160000	405610000	341610000	428240000	279700000	351300000	274560000	240270000	403780000	324000000	250980000				38	38	38	71,3	71,3	71,3	66,193	0	323,31	35620000000	894	O75083;O75083-3	O75083;O75083-3	WD repeat-containing protein 1	WDR1
3515300	2136200	1726700	2969100	5713600	1906200	2715400	2769400	2245800	4394900	3896100	4076700	1644500	3282400	2815600	823720	6089900	2374400	3243400	4412700	1163000	853610	2311000	1008500	0	1405800	2565000	3327900	2567600				4	4	4	5,7	5,7	5,7	63,619	0	5,4266	204550000	14	O75084;Q14332	O75084;Q14332	Frizzled-7;Frizzled-2	FZD7;FZD2
5545200	8862600	5446000	2957400	9422100	1837700	4812000	3199500	1944500	5914200	1974900	4795000	7672800	3530300	8896800	4072500	4612500	3101200	8533400	3730000	0	12390000	2692700	461630	2727600	4746100	7696300	3521400	3579500				2	2	2	2,5	2,5	2,5	167,92	0,0065708	1,6751	391580000	25	O75093;O75093-2	O75093;O75093-2	Slit homolog 1 protein	SLIT1
0	0	0	5726600	0	0	0	0	0	0	705650	1250500	593760	0	1223900	0	0	0	0	1297300	0	0	0	0	0	0	0	0	0				4	4	4	3,6	3,6	3,6	162,16	0	3,8227	45033000	1	O75094-3;O75094;O75094-4;O75094-2	O75094-3;O75094;O75094-4;O75094-2	Slit homolog 3 protein	SLIT3
0	0	0	3272000	1719500	1161100	0	0	0	1525000	1573900	1995900	2376300	0	2188000	0	5077600	0	1030300	1941000	0	0	0	0	0	0	0	0	0				3	3	2	4,9	4,9	3,8	118,58	0	16,054	60861000	5	O75110;O75110-2	O75110;O75110-2	Probable phospholipid-transporting ATPase IIA	ATP9A
0	0	207280	465710	0	448910	360580	632590	297810	338150	557540	392510	283430	0	846670	219400	648060	1225200	304520	812850	30309	0	448090	0	512740	418330	0	799630	0				2	2	2	2,3	2,3	2,3	100,38	0,0084522	1,5648	23278000	5	O75113	O75113	NEDD4-binding protein 1	N4BP1
33753000	26051000	34439000	54176000	50954000	39376000	32937000	48907000	27190000	32942000	44592000	42012000	34079000	59859000	56448000	33191000	40061000	44249000	33970000	66121000	32979000	41856000	48783000	20756000	31975000	27102000	44615000	42144000	40444000				36	36	28	27,2	27,2	21,3	160,9	0	96,757	3235400000	201	O75116	O75116	Rho-associated protein kinase 2	ROCK2
1835900	2515300	1130100	2003500	3172000	1366100	1600300	4399500	904390	1966200	3094600	3373500	2108400	3169400	2156000	1163900	5623900	2713700	3536900	5898000	3998600	5769500	6853300	1456900	1328700	1233900	1672600	1422400	9807600				6	6	1	6,6	6,6	1,3	141,06	0	21,688	232840000	20	O75122;O75122-2	O75122	CLIP-associating protein 2	CLASP2
38500000	34192000	26415000	37900000	24446000	45260000	33119000	49800000	32802000	27412000	24045000	27122000	29719000	26033000	34606000	28764000	29514000	34258000	20967000	34841000	38530000	25752000	28979000	25502000	38111000	50139000	40599000	32038000	25372000				17	17	16	40,2	40,2	38,5	60,13	0	106,06	2978600000	145	O75131;Q9HCH3-2;Q96A23;O95741;Q96A23-2;O95741-2	O75131	Copine-3	CPNE3
0	1146900	0	1425200	1516100	1399800	851870	2793500	972830	1782500	0	1618600	1472300	2870700	3233400	681520	3653100	1788400	1210300	4987500	1159500	2009800	4043400	956470	1791900	1241800	1409800	1795700	1899400				2	2	2	7,7	7,7	7,7	44,092	0	5,1879	132770000	10	O75143-4;O75143-2;O75143;O75143-5;O75143-3	O75143-4;O75143-2;O75143;O75143-5;O75143-3	Autophagy-related protein 13	ATG13
0	0	0	0	0	972710	1141100	916410	861040	475190	2813700	507990	1112900	944530	0	496860	5499400	1504300	1218900	0	0	376260	581660	0	0	0	0	0	1592600				3	3	3	4,6	4,6	4,6	113,27	0	5,6614	55523000	3	O75147-2;O75147-1;O75147-4;O75147	O75147-2;O75147-1;O75147-4;O75147	Obscurin-like protein 1	OBSL1
3282300	2039900	6437300	5253200	3229500	2296600	2761700	4605900	7085400	3009600	14441000	4857000	5451900	5933600	7661400	2907000	12599000	7243100	3836800	3945000	19469000	30750000	12108000	6302500	8907000	13349000	2998200	4590900	3383800				14	13	13	18,8	17,4	17,4	113,68	0	35,028	712030000	24	O75150;O75150-3;O75150-4	O75150;O75150-3;O75150-4	E3 ubiquitin-protein ligase BRE1B	RNF40
1246000	1359800	1086600	1185900	0	1412300	1677100	896520	2019100	1806000	4139200	1825400	4842400	1338400	8463200	1816200	681790	2568300	7215500	1778000	18556000	19442000	1325500	2415900	5512000	6008100	2244500	2595700	1909500				7	7	7	14	14	14	89,13	0	40,033	391530000	19	O75152;A0A1B0GTU1	O75152	Zinc finger CCCH domain-containing protein 11A	ZC3H11A
4028600	4788500	1177500	3125200	2386000	3014600	2127000	3835800	2411400	2049800	10901000	7877000	4375600	4817300	10227000	1914600	10299000	9606200	4610600	5074900	4573800	2642000	19154000	15992000	13138000	15923000	2701400	3406300	4146100				12	12	12	13,2	13,2	13,2	146,67	0	60,823	574760000	26	O75153	O75153	Clustered mitochondria protein homolog	CLUH
6527600	2064700	0	7184200	9322300	3143000	6891100	12009000	3502000	7795600	8728500	9750100	2739300	10422000	9738500	1457200	10280000	3939400	2247000	6408900	2280900	2834000	9817200	1797200	2728500	2933500	8801900	7183900	6132100				6	6	5	13,5	13,5	12,6	76,391	0	11,054	419430000	26	O75157-2;O75157	O75157-2;O75157	TSC22 domain family protein 2	TSC22D2
27664000	34122000	24537000	28380000	29580000	31552000	24500000	38796000	28716000	26560000	21308000	22155000	27471000	17195000	40930000	24658000	19093000	16982000	36276000	32437000	42031000	40751000	27512000	22938000	25475000	26111000	31550000	29432000	31787000				28	28	28	16,5	16,5	16,5	254,41	0	121,32	2486700000	152	O75165	O75165	DnaJ homolog subfamily C member 13	DNAJC13
0	0	0	970110	0	0	0	0	0	747710	1112000	0	0	919200	1146700	0	1036200	870620	0	1112400	0	0	0	768250	0	1288000	0	0	0				2	2	2	3,1	3,1	3,1	98,125	0	3,8142	30714000	2	O75170-6;O75170-2;O75170-4;O75170-3;O75170-5;O75170	O75170-6;O75170-2;O75170-4;O75170-3;O75170-5;O75170	Serine/threonine-protein phosphatase 6 regulatory subunit 2	PPP6R2
0	0	0	0	0	1616100	0	0	2134800	2170800	0	0	0	0	0	0	0	0	0	0	0	0	0	0	0	0	0	0	0				2	2	2	4,5	4,5	4,5	90,196	0	9,8644	20785000	2	O75173;O75173-2	O75173;O75173-2	A disintegrin and metalloproteinase with thrombospondin motifs 4	ADAMTS4
2749300	1214800	2401400	2417200	0	5801800	2416000	0	3449500	4970600	2047500	3773100	4387500	3233900	3176200	2395900	1900600	4005300	2011300	1223100	3929200	5259200	2108800	4089100	2900000	4926300	2477900	2145000	1276900				6	6	6	15	15	15	81,871	0	29,768	282910000	23	O75175	O75175	CCR4-NOT transcription complex subunit 3	CNOT3
0	4689200	1292300	2073000	0	4478800	2681100	5491500	2679700	1468600	4181300	6278400	2114700	4400500	8876200	1873800	6462700	6271200	3133400	4594300	5135800	5618900	7155800	5334600	5592100	4848600	3987400	2523300	2377600				11	7	1	9,4	6,8	1	246,75	0	38,101	377430000	23	O75179-6;O75179-2;O75179;O75179-7;O75179-5;O75179-3	O75179-6;O75179-2;O75179;O75179-7	Ankyrin repeat domain-containing protein 17	ANKRD17
0	0	0	0	0	0	0	0	0	0	0	0	0	0	0	0	0	0	0	0	0	0	0	0	0	0	0	2243600	0				2	2	2	2,4	2,4	2,4	129,36	0,0014925	2,4082	57925000	0	O75182-2;O75182	O75182-2;O75182	Paired amphipathic helix protein Sin3b	SIN3B
1479300	1029300	1489200	1219600	2909100	3310000	2529400	1236200	2113300	4378700	2732200	2443400	1705600	1988500	3298400	1253100	1760400	2000200	1780500	0	868090	1128400	2977200	3366700	2028400	2228100	2555000	2546500	2011500				6	6	5	19,6	19,6	16,6	36,087	0	15,735	181490000	17	O75190;O75190-2;O75190-3;O75190-4;Q8WWF6	O75190;O75190-2;O75190-3;O75190-4	DnaJ homolog subfamily B member 6	DNAJB6
0	624230	0	0	0	0	0	1438700	730220	0	0	0	0	0	0	0	0	0	0	0	0	0	2998500	0	0	484330	0	0	739750				2	2	2	5	5	5	35,509	0,0024025	2,2681	51041000	3	O75208	O75208	Ubiquinone biosynthesis protein COQ9, mitochondrial	COQ9
12247000	18709000	10368000	20173000	9674300	12723000	14642000	30316000	9081900	16177000	13263000	12166000	6968700	15369000	14257000	3993200	4593600	11219000	10029000	15774000	17974000	27493000	20384000	9973500	10454000	7272100	19684000	20996000	17484000				6	6	6	39,9	39,9	39,9	21,007	0	29,082	1128900000	55	O75223;O75223-3;O75223-2;O75223-4	O75223;O75223-3	Gamma-glutamylcyclotransferase	GGCT
4414500	0	4132700	1959300	3878600	3539100	3569100	1649400	3143100	3227500	1430400	2157000	5138200	1358900	2555100	0	1886500	2534300	3150700	1315700	2712600	1458700	1305800	4415900	3213800	4522700	3717500	3518600	2280700				2	2	2	11,2	11,2	11,2	22,202	0	8,0001	228960000	23	O75251-2;O75251	O75251-2;O75251	NADH dehydrogenase [ubiquinone] iron-sulfur protein 7, mitochondrial	NDUFS7
10626000	2216000	6643400	6954000	1810300	19944000	8247800	16032000	10641000	12237000	17096000	18766000	11066000	17277000	12761000	8309800	14500000	21261000	11124000	20577000	4837000	1257000	21748000	12417000	31967000	23527000	13175000	17806000	16404000				9	9	9	31,9	31,9	31,9	51,851	0	32,368	1160200000	103	O75306-2;O75306	O75306-2;O75306	NADH dehydrogenase [ubiquinone] iron-sulfur protein 2, mitochondrial	NDUFS2
8704000	11326000	7325200	10529000	8521000	10273000	7321400	12733000	10957000	11072000	14852000	13782000	8457900	11133000	15651000	4585700	7077400	11157000	10749000	16498000	16048000	20798000	24646000	15109000	15379000	12810000	14327000	10696000	13245000				11	11	11	25,7	25,7	25,7	50,925	0	81,286	1157000000	74	O75312	O75312	Zinc finger protein ZPR1	ZPR1
2497500	4130100	1504100	0	1745600	1305100	1941600	1373300	0	1425500	1355900	1619100	2557700	1455300	0	3920200	1907700	888320	2599700	0	6458900	4017500	1425700	2695100	0	1782900	0	1125100	1837600				5	5	5	19,6	19,6	19,6	33,742	0	6,3841	179130000	9	O75323;O75323-2	O75323;O75323-2	Protein NipSnap homolog 2	GBAS
2182100	2974800	538040	8902800	1743800	7017800	7030700	9562100	12590000	9057200	24030000	35229000	14427000	7068200	17672000	3603900	57441000	22220000	9618200	27287000	3839600	7676300	28913000	9252700	10355000	11259000	9949800	8649000	8921800				15	15	15	31,4	31,4	31,4	74,823	0	42,981	1095100000	71	O75326;O75326-2	O75326;O75326-2	Semaphorin-7A	SEMA7A
5523400	4782600	2112900	0	0	0	0	3441900	0	0	0	0	0	0	0	0	0	2291500	0	0	0	0	0	1747100	0	0	16164000	0	0				2	2	2	4,4	4,4	4,4	74,494	0	6,6162	64197000	2	O75330-4;O75330-2;O75330;O75330-3;Q9UBD5;Q9UBD5-2	O75330-4;O75330-2;O75330;O75330-3;Q9UBD5;Q9UBD5-2	Hyaluronan mediated motility receptor;Origin recognition complex subunit 3	HMMR;ORC3
7384800	12360000	3834800	2993300	1421300	2513200	2698500	5042300	3900100	1505200	1933700	1666500	10761000	2666500	3991300	11449000	2085000	1365500	4234600	1267500	4639700	5430500	1121700	4830500	1362000	4496600	2522900	1271600	1636200				8	8	8	63,4	63,4	63,4	21,868	0	41,004	377550000	27	O75340;O75340-2;O75340-3	O75340;O75340-2	Programmed cell death protein 6	PDCD6
69733000	30588000	56951000	67132000	77279000	65754000	41261000	123180000	48164000	65753000	113560000	74893000	36038000	75947000	70065000	35096000	112040000	121260000	44767000	109940000	21399000	63641000	146370000	41539000	108860000	41696000	70697000	94874000	111480000				13	13	13	61,1	61,1	61,1	12,855	0	91,884	5838800000	178	O75347;O75347-2	O75347;O75347-2	Tubulin-specific chaperone A	TBCA
65789000	77759000	60080000	67298000	94078000	39457000	31139000	60453000	34701000	42008000	47466000	49680000	43594000	51816000	91494000	20561000	58265000	33920000	47719000	86326000	45175000	32638000	43517000	29311000	46405000	27496000	45238000	48506000	59557000				6	6	6	50,8	50,8	50,8	13,757	0	85,528	3766100000	101	O75348;O95670-2;O95670	O75348	V-type proton ATPase subunit G 1	ATP6V1G1
7524000	4417100	6286400	10038000	7161600	8333300	7963300	8908100	12470000	6359300	8304100	4484100	5179500	4579300	6913600	12336000	3770200	7800800	6883600	11350000	8048200	17216000	6064400	5733300	4508400	2424600	6704100	9446300	6559600				9	9	7	27,3	27,3	23,9	49,301	0	23,311	652360000	28	O75351	O75351	Vacuolar protein sorting-associated protein 4B	VPS4B
3721700	5535600	4893400	3677900	3211700	1176900	773710	0	1329200	6059500	2059100	2894100	3625000	0	0	1694700	0	0	4874200	0	10851000	8284000	2603700	0	0	2358100	0	0	0				3	3	3	10,8	10,8	10,8	19,752	0,00056775	2,6023	233940000	5	O75352-2;O75352	O75352-2;O75352	Mannose-P-dolichol utilization defect 1 protein	MPDU1
37634000	42295000	27580000	51973000	42600000	48827000	41563000	73243000	37274000	43262000	53630000	42100000	34053000	41774000	68851000	39788000	65885000	55878000	50775000	91567000	130360000	121140000	82690000	52522000	113590000	57784000	47885000	43177000	36317000				17	17	15	52	52	45	39,488	0	140,68	5293000000	135	O75367-3;O75367;O75367-2	O75367-3;O75367;O75367-2	Core histone macro-H2A.1	H2AFY
88206000	44258000	77130000	69740000	59493000	78438000	84051000	111350000	87859000	81533000	34715000	37326000	42803000	34898000	50083000	61785000	24476000	48608000	31815000	100120000	22636000	6662700	24018000	48245000	12232000	8327100	55601000	68167000	43702000				10	10	10	85,1	85,1	85,1	12,774	0	79,84	3789600000	159	O75368	O75368	SH3 domain-binding glutamic acid-rich-like protein	SH3BGRL
970930000	1131700000	1482200000	784100000	639190000	543110000	658810000	468310000	881070000	463960000	1034200000	1363100000	1396100000	1238500000	926170000	1244600000	779340000	956440000	1141900000	759760000	907090000	935120000	532610000	882880000	501750000	718350000	693610000	585260000	618010000				143	130	1	72,8	69,9	1,3	275,66	0	323,31	78942000000	2230	O75369-2;O75369-9;O75369;O75369-6;O75369-3;O75369-7;O75369-5;O75369-4	O75369-2;O75369-9;O75369;O75369-6;O75369-3;O75369-7;O75369-5;O75369-4	Filamin-B	FLNB
0	0	0	0	0	0	0	0	0	0	0	0	0	0	0	0	0	0	0	0	0	0	0	0	0	0	0	0	557380	+			143	1	1	70,4	0,4	0,4	281,63	1	-2	26778000	0	O75369-8	O75369-8	Filamin-B	FLNB
0	509920	0	0	0	984810	0	0	0	0	0	0	490200	1678800	0	412400	0	0	957940	0	1732800	3090100	451060	642550	1437000	1376900	437880	0	0				4	4	4	3	3	3	270,21	0	14,302	57199000	8	O75376;O75376-2	O75376;O75376-2	Nuclear receptor corepressor 1	NCOR1
0	0	1038400	1774000	2909900	1739200	950950	1708000	1299300	1733500	2727900	3641000	1326100	4079100	2541200	1159600	2715100	1995200	1056900	2871900	1813600	3275100	5158300	0	4224800	1925000	0	1013400	1441300				3	3	3	32,1	32,1	32,1	16,24	0	12,63	172680000	11	O75379-2;O75379	O75379-2;O75379	Vesicle-associated membrane protein 4	VAMP4
6141000	12614000	7865000	4389300	10590000	6037400	11909000	4312000	4265400	5554300	16464000	5254400	20802000	3323100	4576700	9514200	27979000	7899300	15541000	6102100	8719300	10331000	7513600	12849000	14671000	4655300	3491400	5873900	5067300				7	7	7	60,5	60,5	60,5	13,711	0	70,518	765480000	23	O75380	O75380	NADH dehydrogenase [ubiquinone] iron-sulfur protein 6, mitochondrial	NDUFS6
10562000	12198000	4013300	12292000	11664000	4353400	4413700	10304000	3108900	3916400	11834000	15026000	4660400	15430000	8902800	7106000	19422000	7472100	6639000	16406000	11046000	14987000	12746000	5627000	7851600	10309000	4167400	5750500	4298300				7	7	7	40,4	40,4	40,4	36,701	0	52,151	750720000	30	O75381-2;O75381	O75381-2;O75381	Peroxisomal membrane protein PEX14	PEX14
0	1076100	848550	1050100	825010	762380	1216800	0	645860	675840	0	714130	1445600	0	966950	909840	856340	601920	1122600	2049400	2370500	1563800	483940	902020	696990	0	0	1030100	541630				3	3	3	5,9	5,9	5,9	67,725	0	8,9693	75744000	5	O75382-4;O75382-2;O75382;O75382-3	O75382-4;O75382-2;O75382;O75382-3	Tripartite motif-containing protein 3	TRIM3
69944000	104720000	65097000	36399000	72417000	57455000	60055000	37022000	61762000	42348000	48073000	43322000	105080000	38745000	38232000	82031000	56515000	53694000	148430000	34204000	116960000	172680000	39862000	102710000	65441000	57583000	50748000	54377000	45395000				15	15	15	43,3	43,3	43,3	51,712	0	92,933	6248900000	183	O75390	O75390	Citrate synthase, mitochondrial	CS
1908000	1759900	1480400	3485200	2295100	2600000	854940	2869700	2322400	0	10883000	6207200	1648300	5528100	5435700	0	7733100	9627200	1105900	13223000	0	9727400	13676000	5434500	8889200	6683900	5744300	5613600	4276500				5	5	5	35,7	35,7	35,7	26,034	0	23,311	406840000	28	O75391	O75391	Sperm-associated antigen 7	SPAG7
369330000	306210000	213360000	226460000	203460000	173200000	141590000	179090000	170130000	203690000	267370000	235400000	239520000	223540000	286950000	167430000	269540000	227210000	312160000	343130000	153070000	181960000	145720000	158080000	139940000	172980000	179620000	201480000	209230000				12	12	12	52,1	52,1	52,1	24,593	0	88,969	20348000000	318	O75396	O75396	Vesicle-trafficking protein SEC22b	SEC22B
1424100	4815500	7094000	29162000	22563000	12779000	5526500	31137000	14781000	10847000	42940000	20633000	8656500	24197000	13253000	6315400	35108000	28733000	7623800	38072000	13824000	34795000	46913000	11999000	45473000	33529000	16568000	17321000	26836000				18	18	1	20,9	20,9	2,2	105,93	0	73,296	1750200000	73	O75400-2;O75400	O75400-2;O75400	Pre-mRNA-processing factor 40 homolog A	PRPF40A
0	0	0	0	0	0	0	0	0	0	0	0	0	0	0	0	0	0	0	0	0	0	0	0	0	837870	0	0	0	+			18	1	1	19,6	1,1	1,1	106,91	1	-2	9955100	0	O75400-3	O75400-3	Pre-mRNA-processing factor 40 homolog A	PRPF40A
4051900	6317700	4396500	7529200	3105300	3058000	2744700	8659600	2158600	0	15422000	7855000	7748200	11091000	12756000	2064100	23811000	8841900	13661000	9004500	6643600	17594000	8698100	3781600	6743300	7100800	3874500	3724500	4890600				10	10	9	19,2	19,2	17,6	79,871	0	38,169	604970000	33	O75410-7;O75410-9;O75410;O75410-2;O75410-3;O75410-10;O75410-5;O75410-4;O75410-6;O75410-8	O75410-7;O75410-9;O75410;O75410-2;O75410-3;O75410-10;O75410-5;O75410-4;O75410-6	Transforming acidic coiled-coil-containing protein 1	TACC1
161090	117280	115190	88261	0	145100	221750	0	137760	0	0	67013	0	0	0	176470	0	106550	170770	0	123750	0	0	259060	0	0	0	0	0				1	1	1	1,3	1,3	1,3	114,6	0,0087997	1,5557	6309800	4	O75420	O75420	PERQ amino acid-rich with GYF domain-containing protein 1	GIGYF1
381360	2150600	435810	0	0	0	921490	948250	737100	515510	351280	563490	2192400	1610400	1062400	0	1502000	656610	2934700	0	4022900	3083300	1744500	1236100	0	733150	576000	634310	694940				3	3	3	8,9	8,9	8,9	73,449	0	18,208	104980000	6	O75427	O75427	Leucine-rich repeat and calponin homology domain-containing protein 4	LRCH4
6019900	2764000	6539900	8453000	9751300	11592000	6532800	7322200	5488200	9532100	8759200	14907000	6992800	18763000	16195000	9247700	12859000	14778000	3749300	22120000	15322000	10122000	18936000	11176000	20200000	14638000	7191400	10903000	10713000				5	5	5	27,7	27,7	27,7	28,823	0	31,535	1126700000	34	O75431-2;O75431	O75431-2;O75431	Metaxin-2	MTX2
40665000	31841000	44000000	50031000	37033000	43801000	24837000	22062000	44824000	27925000	25040000	41137000	48446000	18904000	62916000	36343000	34510000	34983000	41288000	32829000	45248000	47371000	21587000	27775000	27316000	31480000	30202000	39569000	29566000				12	12	11	45,6	45,6	45,6	38,169	0	63,409	3251600000	140	O75436;O75436-2	O75436;O75436-2	Vacuolar protein sorting-associated protein 26A	VPS26A
10533000	20335000	8007700	4426100	4601600	6093700	14649000	4390900	9344800	4984700	8288900	6695300	16507000	6827900	12983000	7796400	1040600	9833900	20372000	3449800	44504000	49194000	7665500	12625000	9543700	19605000	4302500	4604500	7605200				15	14	14	43,6	42,1	42,1	54,366	0	68,658	1199800000	57	O75439	O75439	Mitochondrial-processing peptidase subunit beta	PMPCB
10158000	10266000	11161000	29177000	23886000	14590000	17939000	32414000	10211000	15927000	24465000	35694000	19265000	21150000	32407000	20330000	25128000	23035000	22162000	27378000	38466000	40657000	56226000	28761000	44020000	28962000	39216000	33623000	30165000				15	15	15	29,8	29,8	29,8	60,103	0	125,5	2234500000	106	O75475;O75475-3;O75475-2	O75475;O75475-3;O75475-2	PC4 and SFRS1-interacting protein	PSIP1
17904000	24971000	14092000	27608000	22298000	15942000	14811000	19907000	9211400	21568000	21272000	32120000	26998000	18904000	37473000	17988000	22226000	22898000	42655000	31403000	27375000	40288000	22744000	16672000	28672000	23217000	31148000	23113000	22981000				9	6	6	25,9	17	17	39,171	0	13,577	2042800000	59	O75477	O75477	Erlin-1	ERLIN1
0	0	0	0	0	0	0	0	0	0	0	0	0	0	0	0	0	0	0	0	0	0	0	0	0	0	0	0	0	+			1	1	1	1,9	1,9	1,9	35,792	1	-2	0	0	O75486;O75486-4	O75486;O75486-4	Transcription initiation protein SPT3 homolog	SUPT3H
2617400	2247700	698330	2363700	4021700	4358300	1512000	8100500	2152900	3184400	926970	0	2963700	538390	1291300	799740	3926300	1109500	3665600	4726000	412760	0	0	0	530820	0	2414200	1922200	2105500				4	4	4	10,1	10,1	10,1	62,411	0	15,991	156700000	17	O75487;O75487-2;Q9Y625	O75487;O75487-2;Q9Y625	Glypican-4;Secreted glypican-4;Glypican-6;Secreted glypican-6	GPC4;GPC6
30412000	23692000	39615000	22091000	18474000	42839000	28028000	16445000	37260000	26717000	26659000	37547000	58409000	25009000	23727000	51126000	19339000	35208000	35252000	15728000	45380000	38630000	16383000	61146000	42026000	62260000	24947000	33459000	40670000				12	12	12	58	58	58	30,241	0	54,818	2981800000	131	O75489;O75489-2	O75489	NADH dehydrogenase [ubiquinone] iron-sulfur protein 3, mitochondrial	NDUFS3
3302100	1577700	3912900	14824000	11140000	6414800	6710400	21304000	6180000	13032000	22338000	22857000	7418200	28278000	10640000	8004900	61922000	20706000	4245000	24970000	4358300	1593800	56668000	15631000	22467000	26325000	17396000	13759000	21099000				6	6	6	33,9	33,9	33,9	20,117	0	15,61	1268000000	52	O75494-5;O75494-4;O75494-6;O75494-3;O75494-2;O75494;Q8WXF0	O75494-5;O75494-4;O75494-6;O75494-3;O75494-2;O75494;Q8WXF0	Serine/arginine-rich splicing factor 10;Serine/arginine-rich splicing factor 12	SRSF10;SRSF12
8638000	5414100	5893800	13272000	4108800	15323000	9316300	6826300	9274200	11270000	12754000	17427000	8890300	11609000	7649100	17688000	5058200	12636000	6857600	14390000	16576000	3657900	10578000	13556000	14335000	26328000	13659000	8317900	8958400				12	12	12	45,1	45,1	45,1	39,609	0	144,1	1070700000	57	O75521-2;O75521	O75521-2;O75521	Enoyl-CoA delta isomerase 2, mitochondrial	ECI2
39036000	22124000	49133000	96525000	79733000	83249000	46071000	109430000	39923000	81108000	50034000	58947000	39751000	49212000	41721000	34782000	71791000	66496000	24846000	59233000	49459000	10352000	57193000	52436000	57301000	71344000	71231000	70679000	65705000				6	6	6	64	64	64	10,058	0	28,799	6750700000	172	O75531;Q5JUR7	O75531	Barrier-to-autointegration factor;Barrier-to-autointegration factor, N-terminally processed	BANF1
82699000	38022000	54580000	90867000	64415000	118520000	70885000	95366000	83750000	65340000	168920000	149960000	90027000	123780000	154160000	82870000	149560000	164890000	74072000	133100000	131330000	216370000	213700000	183450000	263760000	258570000	106010000	106900000	119660000				55	55	55	48,9	48,9	48,9	145,83	0	323,31	11685000000	408	O75533;O75533-2	O75533	Splicing factor 3B subunit 1	SF3B1
47152000	42523000	46810000	44397000	62032000	57680000	44289000	56982000	42155000	57802000	113710000	92947000	57583000	76076000	81122000	43366000	101250000	102390000	54757000	86859000	34116000	73015000	101820000	73856000	77798000	118560000	77628000	81765000	61995000				34	34	34	41,7	41,7	41,7	88,884	0	155,74	6196600000	313	O75534;O75534-4;O75534-2;O75534-3	O75534;O75534-4;O75534-2;O75534-3	Cold shock domain-containing protein E1	CSDE1
0	0	0	0	0	0	0	0	0	0	0	0	967100	0	0	0	0	0	971830	0	1061500	1991000	0	1119800	0	0	0	0	0				3	3	3	16,1	16,1	16,1	40,03	0	5,6658	26903000	3	O75554-2;O75554	O75554-2;O75554	WW domain-binding protein 4	WBP4
12572000	21153000	10667000	17383000	13241000	9824800	9864300	15998000	8678700	9278100	11954000	13742000	17098000	17287000	19139000	14167000	19498000	10178000	22809000	16457000	23779000	38596000	16190000	6929500	9232700	16266000	10921000	10386000	12709000				9	9	9	38	38	38	34,404	0	31,703	1282300000	69	O75569;O75569-3;O75569-2	O75569;O75569-3;O75569-2	Interferon-inducible double-stranded RNA-dependent protein kinase activator A	PRKRA
0	1689500	2269500	1601500	1960800	2429200	1354000	2610900	3291200	5281600	4243300	2881200	1986000	0	3262900	2587900	4609300	3804600	3306800	3989300	2638400	22304000	3967100	0	6481700	4681000	0	2907600	1781000				3	3	3	2,9	2,9	2,9	127,6	0	11,162	342840000	24	O75578;O75578-3	O75578;O75578-3	Integrin alpha-10	ITGA10
0	2766300	1336900	4555000	1828300	1073000	1237800	1771900	1184000	1028300	4518500	2060500	3360400	2921700	4341800	1194800	2802600	2159800	2903000	7622900	11924000	2325200	2705200	880420	1191200	1527500	0	1436200	3127900				7	7	7	2,1	2,1	2,1	513,25	0	16,21	241840000	14	O75592-2;O75592	O75592-2;O75592	E3 ubiquitin-protein ligase MYCBP2	MYCBP2
0	0	0	0	0	4523500	526980	844110	826140	813620	0	0	0	0	0	508380	0	742020	0	0	0	0	1270100	1953300	1552600	2254000	0	0	0				4	4	4	13,4	13,4	13,4	45,285	0	9,6562	57335000	4	O75600;O75600-2	O75600;O75600-2	2-amino-3-ketobutyrate coenzyme A ligase, mitochondrial	GCAT
1319400	9104900	2680900	1522300	849810	8448200	12301000	4615400	8301000	5324400	3162600	2262600	7503100	2064400	2523700	5062700	3224400	4607100	11476000	1631000	23871000	25028000	6604800	15589000	9007400	17188000	3186300	3670900	3172100				5	5	5	47,2	47,2	47,2	19,343	0	37,155	686940000	38	O75607	O75607	Nucleoplasmin-3	NPM3
2731200	3279100	6253100	933660	2366500	886350	7419700	1250100	1206100	3590100	450880	530940	1507600	0	566110	828960	0	372790	4383000	844610	9579400	13812000	1012100	4985500	530940	723810	0	893980	947780				3	3	3	15	15	15	22,875	0	6,0814	229990000	10	O75608-2;O75608	O75608-2;O75608	Acyl-protein thioesterase 1	LYPLA1
0	0	0	0	0	0	0	0	0	0	0	483590	387720	0	0	0	684380	0	0	528840	795150	2137500	3294400	583480	0	776730	602560	0	0				2	2	2	6,6	6,6	6,6	48,349	0	9,4919	40778000	2	O75616;O75616-2	O75616;O75616-2	GTPase Era, mitochondrial	ERAL1
40542000	35167000	38635000	63060000	41869000	70873000	54120000	86502000	57531000	53431000	73362000	67344000	59576000	68287000	80509000	61967000	89346000	86226000	59441000	67278000	113430000	93514000	102080000	94144000	112430000	117660000	77408000	86551000	79011000				52	52	52	29,2	29,2	29,2	244,5	0	267,97	6841000000	389	O75643;O75643-2	O75643	U5 small nuclear ribonucleoprotein 200 kDa helicase	SNRNP200
15874000	14939000	11898000	16844000	14140000	22804000	15234000	23555000	12152000	13107000	12879000	6405700	10898000	11050000	20842000	5895200	5350800	12179000	13191000	18017000	22349000	24717000	17830000	9136700	14426000	10186000	15042000	17574000	15544000				8	8	8	34,2	34,2	34,2	31,444	0	19,709	1241600000	65	O75663;O75663-2	O75663;O75663-2	TIP41-like protein	TIPRL
0	396110	0	0	0	405540	0	0	0	0	0	0	326940	0	0	0	0	404040	0	0	0	1582100	0	312700	0	0	0	0	0				1	1	1	7,8	7,8	7,8	38,713	0	4,5769	13609000	1	O75674-2;O75674-3;O75674	O75674-2;O75674-3;O75674	TOM1-like protein 1	TOM1L1
0	0	0	0	0	0	0	0	0	0	1955200	0	0	0	0	0	0	0	0	0	1352100	1029900	1924100	0	0	1784900	1361200	0	0				3	3	3	6,1	6,1	6,1	84,883	0,004191	2,0022	78741000	1	O75676-2;O75676	O75676-2;O75676	Ribosomal protein S6 kinase alpha-4	RPS6KA4
2761200	1952900	2954800	2709700	2703400	4946500	2172500	5291300	1806100	4111800	2122000	4392100	1200600	1731000	3234400	1480000	730070	3278900	1378000	3613000	1701300	920740	1228900	4514400	1942400	1944500	4299100	3228000	2809200				5	4	4	18,7	15,5	15,5	42,086	0	9,2801	222120000	15	O75688-4;O75688-2;O75688;O75688-5;O75688-3	O75688-4;O75688-2;O75688;O75688-5	Protein phosphatase 1B	PPM1B
0	0	1108900	414690	616160	1677600	489800	277250	931500	3129500	1257400	988400	1554100	0	560980	1109600	3683600	5428100	764040	2587600	10256000	118980000	33406000	12519000	6987700	31800000	2655300	5952100	2029200				13	13	13	6,1	6,1	6,1	318,38	0	57,665	921600000	17	O75691	O75691	Small subunit processome component 20 homolog	UTP20
7247900	5666200	5910300	7753900	3378000	22120000	7787900	16240000	14764000	4051800	11035000	12481000	15536000	13490000	15004000	7178100	20121000	16137000	20009000	13752000	33547000	34025000	26032000	15578000	24963000	27381000	6336100	11901000	9408500				19	19	19	19,7	19,7	19,7	155,2	0	158,21	1553200000	79	O75694;O75694-2	O75694;O75694-2	Nuclear pore complex protein Nup155	NUP155
3768500	0	9876300	4337400	2964900	5905700	2078700	7131500	389020	2243000	5653700	6359500	4095700	17016000	4486200	1647600	4289600	6730100	724560	10321000	0	0	6507800	1781500	8280100	7256100	0	2819000	0				6	6	6	18,6	18,6	18,6	39,641	0	50,866	320510000	20	O75695	O75695	Protein XRP2	RP2
0	0	0	0	0	0	0	0	0	0	7038900	2046700	1395100	1645800	0	535040	0	0	1224900	0	3467800	1246600	10452000	2342800	2235900	7373400	784100	0	1170400				4	4	4	5,8	5,8	5,8	125,97	0	15,881	170600000	7	O75717;O75717-2	O75717;O75717-2	WD repeat and HMG-box DNA-binding protein 1	WDHD1
76875000	53673000	83940000	100930000	50018000	74285000	62473000	55740000	76841000	65550000	88967000	75757000	82765000	89604000	112620000	89753000	73622000	82142000	85420000	76771000	40803000	33306000	42200000	37885000	43160000	53325000	98104000	79466000	79940000				17	17	17	40,6	40,6	40,6	46,561	0	61,915	6271700000	277	O75718	O75718	Cartilage-associated protein	CRTAP
2674800	6082100	5806400	2158600	4789600	2445800	3850000	1511700	2990200	2789200	1282700	1633100	4606500	1212700	2449600	3013400	1709300	1589300	3054000	0	7469200	2229700	0	4356700	3013000	3019700	2105100	1748100	2623200				11	7	7	20,1	14,5	14,5	74,761	0	16,875	270950000	32	O75746;O75746-2	O75746;O75746-2	Calcium-binding mitochondrial carrier protein Aralar1	SLC25A12
0	0	0	0	0	0	0	0	0	0	579050	0	782770	0	800300	0	0	0	0	650520	1335700	848250	656950	0	499170	0	0	0	0				1	1	1	3,7	3,7	3,7	38,971	0,00038797	2,9195	23495000	1	O75764	O75764	Transcription elongation factor A protein 3	TCEA3
328250	0	798440	4361900	0	0	0	367670	0	0	295130	0	0	504750	447370	0	0	0	379130	0	0	0	0	0	0	0	0	0	0				1	1	1	4,1	4,1	4,1	37,157	0	4,1484	20368000	1	O75781-2;O75781	O75781-2;O75781	Paralemmin-1	PALM
1805000	4047400	962250	2583800	2043300	3205300	1121200	1860400	2330700	1238800	2075300	1620300	1008500	0	2151300	612110	2922600	993520	712900	3626700	0	2188100	2176600	0	821720	1711700	4145100	2337000	2793100				4	4	4	14,2	14,2	14,2	35,612	0	11,261	137840000	8	O75787-2;O75787	O75787-2;O75787	Renin receptor	ATP6AP2
0	0	0	3073700	0	2663600	1888100	4944700	2348200	2492000	4918300	3335300	2197500	4083900	5680000	1171400	9197000	5245500	2948600	8906500	3523400	3640300	7728600	5227900	7363900	3911500	3072300	3673000	4692000				6	6	6	29,4	29,4	29,4	33,395	0	16,289	306300000	29	O75792	O75792	Ribonuclease H2 subunit A	RNASEH2A
0	0	0	1038300	1180200	926130	0	1252600	908360	1438800	5175900	4448400	0	1263800	1247700	0	1331400	1694400	0	1708700	0	628170	9524800	2994100	1168900	1522100	0	0	1253800				2	2	2	8	8	8	39,134	0	6,5237	115720000	4	O75794	O75794	Cell division cycle protein 123 homolog	CDC123
0	0	0	0	0	2405300	0	1060000	1206900	1158900	0	0	0	0	1750800	0	0	1525800	0	692870	0	0	1120900	2143500	2087900	0	0	2205100	0				1	1	1	10,7	10,7	10,7	15,651	0	5,1655	55712000	7	O75817	O75817	Ribonuclease P protein subunit p20	POP7
72061000	81601000	51266000	76325000	64819000	86521000	73478000	68899000	64919000	63231000	95465000	104510000	88828000	85811000	129420000	75186000	51945000	84688000	120150000	74661000	179590000	223180000	106790000	111430000	101040000	127300000	92388000	93827000	99528000				15	15	15	59,7	59,7	59,7	35,611	0	194,42	8514400000	215	O75821	O75821	Eukaryotic translation initiation factor 3 subunit G	EIF3G
16398000	38578000	42789000	63158000	41201000	73851000	61328000	88599000	36777000	72357000	90546000	76332000	39443000	85542000	87984000	34438000	58686000	85658000	49082000	88370000	42959000	57029000	122150000	60776000	95145000	104430000	88370000	91680000	89844000				13	13	13	46,5	46,5	46,5	29,062	0	99,441	5781400000	189	O75822;O75822-2;O75822-3	O75822;O75822-2;O75822-3	Eukaryotic translation initiation factor 3 subunit J	EIF3J
10116000	6455300	13211000	28861000	14132000	13469000	5930300	19477000	8325900	11254000	12331000	10225000	5879200	14570000	23454000	9482100	7123800	12902000	2886200	24704000	5968800	3395100	12817000	4994900	16549000	4583900	17102000	10568000	7193200				11	8	8	50,9	40,4	40,4	30,85	0	32,134	977230000	66	O75828	O75828	Carbonyl reductase [NADPH] 3	CBR3
12051000	6068800	8666700	15025000	13473000	13987000	5865800	12320000	7493500	9650700	7991100	10562000	3805600	8632200	9856600	5548400	13761000	11524000	2837100	18625000	5541100	10131000	9023200	3617000	6750600	7128500	4819800	7142600	8300600				5	5	5	28,3	28,3	28,3	24,428	0	59,962	709170000	38	O75832;O75832-2	O75832	26S proteasome non-ATPase regulatory subunit 10	PSMD10
7156400	35887000	10025000	20553000	9973800	18060000	16862000	17983000	7312000	12838000	27209000	29202000	24081000	34136000	23755000	11819000	32467000	21734000	23550000	32622000	49021000	29744000	20533000	14908000	28757000	28692000	15421000	17229000	13398000				13	13	13	33,7	33,7	33,7	54,812	0	29,493	1921400000	112	O75844	O75844	CAAX prenyl protease 1 homolog	ZMPSTE24
0	0	0	844840	0	815410	0	0	0	0	816250	0	598830	864300	0	0	0	641940	627210	806400	0	701580	0	316670	0	0	609170	0	0				2	2	2	5,1	5,1	5,1	74,766	0,00038685	2,8753	23326000	2	O75864	O75864	Protein phosphatase 1 regulatory subunit 37	PPP1R37
178620000	105360000	141820000	135150000	173100000	255940000	209350000	224300000	210390000	170290000	59507000	60953000	76884000	64777000	106220000	68636000	41379000	61724000	67811000	99120000	105120000	127680000	111890000	118750000	94220000	73851000	145040000	126160000	147130000				23	23	22	62,6	62,6	60,4	46,659	0	205,7	11387000000	387	O75874	O75874	Isocitrate dehydrogenase [NADP] cytoplasmic	IDH1
0	498300	0	0	0	854230	578400	0	356530	0	654320	712050	705140	0	492180	1090000	0	1260000	741980	0	2462900	3046500	1036500	735160	2165800	1442600	0	0	0				5	5	5	17,2	17,2	17,2	61,863	0	3,2528	73309000	6	O75879	O75879	Glutamyl-tRNA(Gln) amidotransferase subunit B, mitochondrial	GATB
2331900	7429600	1809100	4746900	4507900	1093800	10289000	7938800	2063300	1598400	3352700	1995800	9031200	5388700	1511500	1206600	6907800	1171500	11942000	6164100	17310000	15110000	3181500	4117400	3081200	4440700	2649700	3929700	2526100				4	4	4	13,6	13,6	13,6	33,814	0	7,8075	428430000	12	O75880	O75880	Protein SCO1 homolog, mitochondrial	SCO1
2015700	864660	1261100	2314900	3092500	1933200	1431200	1810200	1068000	1312700	1806200	1127600	1667200	1873300	2487400	1029000	3139600	1265200	1229500	1736500	1632200	2804200	1854800	1440200	847930	882820	1758600	1102800	1206200				4	4	4	4	4	4	133,7	0	11,712	140510000	10	O75882-3;O75882-2;O75882	O75882-3;O75882-2;O75882	Attractin	ATRN
0	0	1881800	2212100	2030200	6434800	1235600	3102200	1683100	1897400	1434700	0	1334600	0	3378300	0	871620	1951900	1520700	2800100	1968300	0	2429900	1346600	2216100	1275900	2675300	0	2898700				1	1	1	6,5	6,5	6,5	21	0,0027599	2,1591	125970000	3	O75884	O75884	Putative hydrolase RBBP9	RBBP9
11693000	5424600	9340500	6570200	4061300	13696000	9387000	12813000	10691000	8847400	9206800	12982000	13826000	4335600	8870600	9167600	11458000	8257300	18172000	14830000	19085000	20044000	10813000	7064100	2049400	5681500	11350000	6367200	8095400				10	9	9	18,5	16,6	16,6	58,164	0	33,785	857040000	37	O75886;O75886-2	O75886;O75886-2	Signal transducing adapter molecule 2	STAM2
13179000	9564900	21134000	18225000	10240000	11266000	22152000	11227000	11080000	18294000	8292600	9710600	9773400	0	10027000	7649200	7830900	7641200	19645000	10270000	26824000	27248000	8471500	12109000	13157000	14904000	0	29352000	29975000				5	2	2	5,3	1,8	1,8	98,828	0	18,072	1179800000	37	O75891;O75891-3;O75891-4	O75891;O75891-3;O75891-4	Cytosolic 10-formyltetrahydrofolate dehydrogenase	ALDH1L1
0	1650000	1765800	3201700	0	2173400	0	0	1847800	0	4321300	4143800	2362800	5653600	2345500	2722600	8535100	3537300	1561700	4569900	0	1627200	2014100	1491600	1822200	1898200	1256100	1777500	0				3	3	3	10,5	10,5	10,5	55,278	0	15,084	158850000	11	O75907	O75907	Diacylglycerol O-acyltransferase 1	DGAT1
3668900	2061400	1776300	3572000	3392000	4044900	7583400	5314200	2306100	3495800	4890400	3982100	3304800	5590100	4941000	2190400	6638300	3862400	4000200	3225700	7568800	10818000	12052000	5761500	5903100	7550200	6763200	6560600	5005300				3	3	3	10,2	10,2	10,2	64,239	0	21,018	420590000	18	O75909;O75909-4;O75909-1;O75909-2	O75909;O75909-4;O75909-1	Cyclin-K	CCNK
68369000	87852000	46655000	44340000	29678000	31703000	34707000	16129000	28453000	32213000	21375000	28518000	95770000	22038000	30928000	48700000	26264000	17622000	41396000	31055000	12290000	15025000	19923000	23197000	38550000	24816000	32332000	47719000	31287000				6	6	6	28,7	28,7	28,7	21,614	0	96,505	3553600000	142	O75915	O75915	PRA1 family protein 3	ARL6IP5
0	0	518900	0	1585400	698730	1405300	0	533950	0	1619900	1655200	1441200	0	1875700	1184300	1429800	898630	1526700	0	3263300	3734200	0	811640	823380	2603400	646640	0	0				2	2	2	3,5	3,5	3,5	71,835	0	4,7639	104900000	5	O75925;O75925-3;O75928-3;O75928-2;O75928;O75925-2	O75925;O75925-3;O75928-3;O75928-2;O75928;O75925-2	E3 SUMO-protein ligase PIAS1;E3 SUMO-protein ligase PIAS2	PIAS1;PIAS2
4696300	2915400	4220300	5412400	4548400	4217400	3915000	4889900	1598700	5401600	3700800	3411800	3034700	3848900	4961400	3504300	2278300	3821000	3660500	8189200	3863200	6006400	7128900	7392500	5736700	10783000	0	4390100	4402700				9	9	9	44	44	44	26,131	0	16,19	411280000	21	O75934	O75934	Pre-mRNA-splicing factor SPF27	BCAS2
18956000	69900000	18986000	11518000	25194000	10118000	24292000	11259000	10609000	16046000	10936000	12929000	27017000	9823300	19058000	12858000	6174300	11362000	38357000	10209000	44394000	94615000	6284300	16316000	7863000	9964800	13554000	12539000	13622000				8	8	7	48,7	48,7	44,9	18,001	0	24,556	1663600000	74	O75935-3;O75935;O75935-2;A6NCC3-1;A8MQT2-2	O75935-3;O75935;O75935-2	Dynactin subunit 3	DCTN3
39494000	21910000	23475000	43685000	32978000	30228000	37855000	52366000	24184000	29908000	34671000	30983000	29101000	36872000	44338000	23428000	47092000	43274000	43809000	39301000	67729000	30928000	65391000	39317000	54189000	44568000	44099000	46576000	42250000				13	13	13	57,7	57,7	57,7	29,841	0	106,48	3294800000	115	O75937	O75937	DnaJ homolog subfamily C member 8	DNAJC8
4349600	1461300	2624500	5515600	4417300	9052900	5076900	6657800	6880700	3974000	11689000	6004700	5226500	8529100	11125000	2654100	10050000	11050000	5483600	8431800	5998200	5625200	5699000	10341000	8882100	16022000	4586000	5343400	3873900				6	6	6	41,2	41,2	41,2	26,711	0	64,901	629120000	25	O75940	O75940	Survival of motor neuron-related-splicing factor 30	SMNDC1
144810000	113460000	103280000	131630000	132410000	92505000	93597000	110800000	69250000	111410000	102840000	118660000	99641000	100590000	115110000	75675000	120840000	92241000	73378000	126530000	83050000	95190000	120780000	136740000	190370000	160090000	99955000	114010000	150900000				14	14	14	78,3	78,3	78,3	18,491	0	68,397	9889000000	317	O75947;O75947-2	O75947;O75947-2	ATP synthase subunit d, mitochondrial	ATP5H
33872000	21279000	22578000	17631000	15649000	24710000	30477000	20742000	19031000	17715000	9956000	24579000	27500000	6973100	18767000	20842000	24749000	14801000	21458000	14046000	40985000	45817000	10391000	14611000	19078000	15953000	16176000	19247000	22851000				16	16	16	48	48	48	47,355	0	105,76	1856300000	126	O75955;O75955-2	O75955;O75955-2	Flotillin-1	FLOT1
3007000	1666200	2320300	2292200	2689900	2634000	1910800	4855700	5746100	3313700	8299600	4392100	2322600	6715700	4883100	3997300	7782300	4378800	2907700	4922800	1663200	2125200	4578900	3779100	2528300	5147700	5361100	3123600	4371000				11	11	11	5,1	5,1	5,1	346,9	0	37,597	356890000	20	O75962;O75962-2;O75962-4;O75962-5;O75962-3;O60229-2;O60229	O75962;O75962-2;O75962-4;O75962-5	Triple functional domain protein	TRIO
0	7891900	1675700	0	0	0	1291500	0	0	0	0	0	2084800	0	0	958380	0	0	3631100	0	9606500	9944900	0	618150	538650	0	0	364220	0				2	2	2	23,3	23,3	23,3	11,428	0	5,6279	127780000	5	O75964	O75964	ATP synthase subunit g, mitochondrial	ATP5L
0	1057200	1097700	1869900	0	1282200	2009500	1310200	1048500	2788300	9136500	6892100	1283000	7038800	2524600	1665700	3239400	3906800	1425500	2785800	4784700	4174800	4140500	1273200	1762700	1644300	1420500	1524700	1630800				4	4	4	3,8	3,8	3,8	214,8	0	11,567	220090000	7	O75970-5;O75970-3;O75970-2;O75970	O75970-5;O75970-3;O75970-2;O75970	Multiple PDZ domain protein	MPDZ
2773600	7622700	3848300	3052000	2666100	3616800	2392600	4938200	2793000	2150900	2705500	3482100	2422200	4020200	3966200	3465600	5122600	3863300	2108900	5902900	2619100	1514600	3053900	3002900	3286800	4122500	3382100	3015000	3071500				7	7	7	7,8	7,8	7,8	152,93	0	35,817	307570000	18	O75976;O75976-2	O75976;O75976-2	Carboxypeptidase D	CPD
28395000	34410000	30661000	29180000	34139000	21716000	43302000	29988000	21816000	27505000	27975000	32632000	36560000	30639000	31439000	31972000	22505000	25397000	35788000	27945000	30341000	51573000	36902000	56103000	25283000	23961000	34454000	27020000	29235000				11	11	11	43,6	43,6	43,6	37,432	0	49,009	2657000000	121	O76003	O76003	Glutaredoxin-3	GLRX3
18931000	15227000	14256000	46545000	15717000	41535000	39802000	67762000	30919000	29074000	78782000	54695000	30989000	70492000	58566000	19674000	72778000	61206000	44342000	76572000	93514000	122900000	160450000	85022000	131660000	131310000	60805000	54357000	63755000				21	21	21	44,3	44,3	44,3	54,972	0	108,48	5852100000	192	O76021;O76021-2	O76021;O76021-2	Ribosomal L1 domain-containing protein 1	RSL1D1
4280100	3859800	2643200	3764900	8738000	5698600	4875200	7647500	3864600	3718400	4404100	8017600	4015600	4545500	6618900	3358200	0	3079100	4016600	6030400	6317800	0	5065000	4008300	0	3630500	3225100	6090900	4358300				5	5	5	8	8	8	100,29	0	34,034	346510000	13	O76024	O76024	Wolframin	WFS1
2042000	2776800	4064600	3030100	4386600	4813500	6026200	3770300	4786200	4461900	3066400	6298800	2120300	4667400	6197700	6240200	6605200	6849500	1024100	7007900	10431000	18156000	8146900	9017100	9686600	14514000	10535000	8774900	6815200				12	12	12	25	25	25	69,223	0	25,093	613030000	34	O76031	O76031	ATP-dependent Clp protease ATP-binding subunit clpX-like, mitochondrial	CLPX
3412100	4419700	956250	1977900	3648200	6737000	4041600	7747200	6474400	7293200	5314300	2809400	1085700	2194800	4350500	1736900	3047300	3727800	1358000	7178900	4559800	4728600	12865000	8131700	3945000	7918000	2899500	3812700	2730900				5	5	5	27,8	27,8	27,8	36,636	0	45,608	434830000	22	O76054-5;O76054;O76054-4;Q9UDX4	O76054-5;O76054;O76054-4	SEC14-like protein 2	SEC14L2
3339600	6576700	10396000	8256600	9544400	1690100	1034800	1892700	2397000	1443500	1386100	989710	0	3029100	1316000	0	0	879280	0	0	0	0	1797400	1220000	1924600	0	0	2730000	2938800				1	1	1	4	4	4	33,248	0	3,8613	155870000	5	O76061	O76061	Stanniocalcin-2	STC2
1293500	0	3411100	4488900	0	6581600	3696800	7798300	3846000	4850900	12180000	6563600	3213000	6217900	4871400	1878900	11784000	9677600	897940	15243000	1175400	1005600	9117300	4837400	9558300	9454200	8342400	5858600	0				3	3	3	13	13	13	37,84	0	22,487	463270000	31	O76071	O76071	Probable cytosolic iron-sulfur protein assembly protein CIAO1	CIAO1
0	958840	795050	6721300	1690700	0	0	0	0	0	1198300	1336200	845330	2161400	1557000	808120	1498000	878990	1039900	1443300	0	0	0	0	0	0	0	917420	0				5	5	5	7,3	7,3	7,3	94,804	0	11,249	61425000	5	O76074-2;O76074	O76074-2;O76074	cGMP-specific 3,5-cyclic phosphodiesterase	PDE5A
0	0	907790	16261000	1615800	0	0	627450	0	0	0	484980	671410	0	1511900	0	1825200	635460	0	5650100	0	0	0	0	0	0	0	0	0				3	3	3	22,8	22,8	22,8	26,825	0	20,091	73227000	4	O76076;O76076-2	O76076	WNT1-inducible-signaling pathway protein 2	WISP2
41072000	41858000	41066000	63438000	32910000	56283000	51530000	56264000	57036000	52781000	84107000	71818000	67662000	72395000	96625000	57226000	62301000	66093000	70890000	67288000	88148000	56276000	69156000	66484000	71887000	103760000	48986000	51178000	50847000				29	28	28	55,1	54,2	54,2	74,605	0	185,57	5676600000	226	O76094;O76094-2	O76094;O76094-2	Signal recognition particle subunit SRP72	SRP72
0	0	1926600	1733500	2720000	0	0	0	1213100	0	1205900	2628600	0	0	4627500	1729200	0	1944100	0	0	0	0	0	1981400	0	2056300	0	2552100	1805200				1	1	1	11,1	11,1	11,1	13,355	0,0003882	2,9377	85350000	11	O76095-2;O76095	O76095-2;O76095	Protein JTB	JTB
17129000	8583300	12275000	22637000	15009000	15230000	16902000	13634000	5712700	11909000	2701700	6521600	12915000	4750100	11493000	7123800	5603100	5221000	5390200	17055000	4130900	9054700	15971000	14068000	5096000	6957500	9067700	10261000	10946000				6	5	5	24,9	22,1	22,1	31,121	0	18,61	807680000	45	O94760;O94760-2	O94760;O94760-2	N(G),N(G)-dimethylarginine dimethylaminohydrolase 1	DDAH1
2395600	2260700	698520	4533500	0	4743500	3536200	3629100	3056700	3873900	5798500	3998100	2926900	3869500	6353200	1972900	6374900	5651700	4792300	3840000	6551500	6691400	5145800	3072300	4135100	0	0	3191700	3012200				6	5	5	18,1	17	17	59,832	0	20,662	343160000	33	O94763;O94763-2;O94763-3;O94763-4	O94763;O94763-2;O94763-3;O94763-4	Unconventional prefoldin RPB5 interactor 1	URI1
0	0	0	0	0	0	0	0	0	2161400	1891200	1568900	0	1348600	2048700	0	3030900	2951300	0	2415500	2486000	0	2435800	1573200	2632700	1739900	2886000	0	0				3	3	3	21,3	21,3	21,3	34,624	0	32,601	88790000	5	O94766-2;O94766	O94766-2;O94766	Galactosylgalactosylxylosylprotein 3-beta-glucuronosyltransferase 3	B3GAT3
8711400	3123700	7368200	11322000	7046500	12927000	10261000	20435000	8140500	14008000	32122000	19264000	10971000	22186000	22075000	13733000	38105000	26795000	14656000	24319000	16257000	32238000	48348000	26551000	36259000	27234000	19543000	23115000	20209000				20	20	15	34,6	34,6	28,4	75,022	0	71,179	1831400000	96	O94776;O94776-2	O94776;O94776-2	Metastasis-associated protein MTA2	MTA2
5902300	3872800	2517300	7577500	2860500	5940600	6102300	4840000	4756100	2189000	10088000	3616300	5053100	7860100	10189000	1343400	5972600	6546800	7089200	4154300	8327600	10906000	6102600	2102100	5082400	4662500	4255000	4111100	3568900				11	10	10	14,5	13,5	13,5	112,13	0	23,572	446580000	27	O94804	O94804	Serine/threonine-protein kinase 10	STK10
4311000	1243000	730120	13110000	1049300	44046000	19691000	53188000	21763000	35236000	18022000	20464000	12174000	14872000	21938000	12267000	29332000	38539000	3765100	68094000	43134000	23258000	133930000	69985000	68267000	81358000	46862000	32681000	37423000				25	21	21	43,8	36,1	36,1	76,93	0	90,628	3042400000	140	O94808	O94808	Glutamine--fructose-6-phosphate aminotransferase [isomerizing] 2	GFPT2
2486400	2531100	2331100	0	0	1723200	3057400	1911700	1910300	2212000	3809100	2130900	2751600	3634400	3066400	2644700	3463500	1975300	2230700	3521900	2487500	6047000	0	1631200	2175400	2113600	2666800	2310400	0				6	6	6	4,2	4,2	4,2	200,55	0	9,9377	216500000	4	O94822;O94822-3;O94822-2	O94822;O94822-3;O94822-2	E3 ubiquitin-protein ligase listerin	LTN1
46724000	58916000	31851000	18763000	41359000	26513000	34082000	7886800	20416000	17402000	14414000	19689000	53218000	25236000	25377000	32957000	30487000	20029000	65088000	10876000	97441000	73054000	4711200	25888000	28950000	32583000	19439000	18801000	18357000				20	20	20	51,5	51,5	51,5	67,454	0	117,66	2976700000	114	O94826	O94826	Mitochondrial import receptor subunit TOM70	TOMM70A
0	1093800	1407600	1381300	1274800	0	0	3578800	1572200	2304600	2221200	1444900	0	2780000	0	0	4574800	1761700	0	4366900	710310	0	2015300	0	2040200	936200	4242100	0	1161200				2	2	2	2,9	2,9	2,9	108,19	0	6,3102	93968000	11	O94829	O94829	Importin-13	IPO13
25691000	203050000	20004000	29688000	31940000	37714000	31980000	19655000	20961000	22078000	2771800	5790300	42545000	2797300	19548000	13077000	8054800	4202400	21034000	17518000	53282000	7568100	427620	2322500	2578700	7152700	28755000	11900000	21345000				32	32	32	36,6	36,6	36,6	116,2	0	108,9	1987800000	89	O94832	O94832	Unconventional myosin-Id	MYO1D
1776900	0	2272200	1851000	1455900	2682800	2466900	3883500	1221900	2018200	2648700	2412100	1449500	1969400	1605000	1256900	2465400	1364800	0	0	4240700	16092000	1310900	3057700	3879400	4851600	2429900	5627200	2147600				6	6	5	12,3	12,3	9,9	63,594	0	16,651	241760000	11	O94842-3;O94842-2;O94842;O15405-2;O15405;O94900	O94842-3;O94842-2;O94842	TOX high mobility group box family member 4	TOX4
2025600	9355100	4692200	7033400	2152500	10498000	6974100	8457300	9386200	14826000	14270000	16963000	6451600	23553000	11790000	3471700	30934000	7049500	5210500	14049000	18009000	18025000	20158000	8851100	17917000	14730000	12587000	13386000	11863000				13	13	13	19,9	19,9	19,9	109,22	0	77,186	1037400000	80	O94851-6;O94851-4;O94851-5;O94851-3;O94851;O94851-2	O94851-6;O94851-4;O94851-5;O94851-3;O94851;O94851-2	Protein-methionine sulfoxide oxidase MICAL2	MICAL2
0	0	0	0	0	495910	0	0	363170	376370	610170	406560	0	0	267820	0	0	450980	191610	0	0	0	493370	323410	1036500	0	317680	405470	416470				1	1	1	2,2	2,2	2,2	104,66	0,005742	1,8067	18159000	1	O94854-2;O94854	O94854-2;O94854	Uncharacterized protein KIAA0754	KIAA0754
34746000	41045000	38618000	49837000	38995000	48170000	46868000	35911000	54363000	40509000	64592000	54166000	57762000	76540000	65434000	45943000	86164000	53591000	25151000	65347000	74268000	88959000	54934000	34946000	41611000	52950000	45286000	40075000	45041000				26	26	26	32,8	32,8	32,8	113,01	0	132,38	4668600000	244	O94855;O94855-2	O94855;O94855-2	Protein transport protein Sec24D	SEC24D
0	0	0	2749400	521520	0	0	0	0	0	507050	434100	0	705680	0	0	0	0	0	0	0	0	333010	0	408800	0	545980	0	0				4	4	4	4,5	4,5	4,5	119,47	0	3,9126	30888000	2	O94856-4;O94856-12;O94856-10;O94856-3;O94856-8;O94856-11;O94856-6;O94856-9;O94856-7;O94856-13;O94856-5;O94856;O94856-2	O94856-4;O94856-12;O94856-10;O94856-3;O94856-8;O94856-11;O94856-6;O94856-9;O94856-7;O94856-13;O94856-5;O94856;O94856-2	Neurofascin	NFASC
11485000	32563000	20564000	12088000	21906000	19680000	12547000	20008000	12272000	21476000	23832000	28850000	26547000	19588000	22698000	25221000	29575000	19000000	24322000	36573000	26897000	72666000	28501000	15133000	18784000	31880000	16868000	18213000	14034000				30	30	29	40,6	40,6	39,7	89,594	0	115,2	2165700000	129	O94874;O94874-2;O94874-3	O94874;O94874-2;O94874-3	E3 UFM1-protein ligase 1	UFL1
25271000	28740000	13893000	19410000	40640000	4131900	5649300	3755300	3206900	6265900	28402000	14026000	12101000	38267000	5660700	14185000	28921000	5564100	42520000	45608000	5112900	2130800	3182300	2482600	3037000	2607600	13079000	12540000	10637000				17	17	16	33,7	33,7	32	71,685	0	33,236	1136700000	61	O94875-9;O94875-3;O94875-8;O94875-2;O94875-4;O94875-12;O94875-10;O94875;O94875-11;O94875-7;O94875-5;O94875-6;Q9BX66-4;Q9BX66-9;Q9BX66-8;Q9BX66-10;Q9BX66-6;Q9BX66-3;Q9BX66-5;Q9BX66-2;Q9BX66-11;Q9BX66	O94875-9;O94875-3;O94875-8;O94875-2;O94875-4;O94875-12;O94875-10;O94875;O94875-11;O94875-7;O94875-5	Sorbin and SH3 domain-containing protein 2	SORBS2
8283400	2661200	3239600	10022000	4516500	2216800	2550000	3904700	2171100	2039700	5175600	4111400	1782100	12205000	6031500	4288900	3717200	5843500	2156700	6645500	2034300	1475400	5569600	1370200	3548200	2643200	4028000	4445500	4605100				6	6	6	5,8	5,8	5,8	136,65	0	10,981	337580000	20	O94885;Q9NSI8;Q9NSI8-3	O94885	SAM and SH3 domain-containing protein 1	SASH1
316090	801880	262760	2073400	1693400	1282800	1703700	2260300	449010	1768800	1470700	608370	2663300	1732100	1264800	3722900	0	1564400	6208700	2094100	12206000	8203200	0	1787600	1746200	1139900	0	1940000	2133600				5	5	5	14,9	14,9	14,9	54,862	0	15,76	222220000	9	O94888	O94888	UBX domain-containing protein 7	UBXN7
7606700	6825100	6276000	13077000	4673100	5525700	6364500	11570000	6631400	0	7447100	6744400	5740900	10223000	13654000	2988200	10201000	6269200	9164200	13083000	11732000	6410500	4883900	2877500	6796300	4735500	10204000	7443000	3728700				10	10	10	25,4	25,4	25,4	77,91	0	59,163	675740000	34	O94901-5;O94901-8;O94901;O94901-9;O94901-6;O94901-2;O94901-7;O94901-3;O94901-4	O94901-5;O94901-8;O94901;O94901-9;O94901-6	SUN domain-containing protein 1	SUN1
3381800	5374100	2694600	2700200	10537000	5927700	10738000	7667800	4861200	4693100	6409700	846560	1079900	842190	6095700	1457600	2863300	4603200	9794100	5258900	11047000	18674000	2851300	1860400	1044700	435880	1146300	1355900	1135600				5	5	5	18,9	18,9	18,9	30,344	0	11,553	441570000	23	O94903	O94903	Proline synthase co-transcribed bacterial homolog protein	PROSC
67583000	68749000	56308000	55696000	53206000	31829000	48724000	21930000	35451000	35621000	30194000	41357000	61347000	26617000	73758000	60102000	29683000	32098000	83057000	34016000	46951000	46029000	21093000	42910000	30506000	51413000	36953000	37439000	35226000				18	18	15	57,5	57,5	51,9	37,839	0	48,078	4125100000	176	O94905;O94905-2;O94905-3	O94905	Erlin-2	ERLIN2
22901000	14953000	14010000	28570000	19982000	24551000	22917000	36056000	13992000	13907000	41635000	31658000	21326000	31285000	31492000	17155000	32947000	26748000	27581000	33280000	52798000	29219000	43459000	25468000	39892000	43065000	30196000	28041000	28517000				22	22	22	30	30	30	106,92	0	76,615	2406000000	126	O94906;O94906-2	O94906;O94906-2	Pre-mRNA-processing factor 6	PRPF6
0	0	0	0	0	1107800	2169100	805300	1009400	1217500	873650	938250	913140	0	1455800	761310	1485300	961870	899100	0	0	1160400	1806800	2725300	1016200	964520	1272700	0	1553100				6	6	6	3,5	3,5	3,5	339,59	0	11,942	82086000	5	O94915;O94915-2	O94915	Protein furry homolog-like	FRYL
17527000	11483000	12072000	24614000	12398000	25839000	13511000	10518000	13224000	18514000	39898000	34430000	24955000	43602000	35537000	20458000	62092000	30714000	12489000	37141000	4514400	6040800	23802000	17609000	40546000	39990000	19085000	23862000	16717000				11	11	11	35,4	35,4	35,4	55,016	0	79,899	1927100000	104	O94919	O94919	Endonuclease domain-containing 1 protein	ENDOD1
0	0	0	0	955020	840290	1310100	0	1890200	1134300	1154600	1469400	0	0	0	1636900	5003100	1205200	0	1504100	0	0	0	0	0	1239600	0	0	0				16	2	2	35,6	6,3	6,3	73,46	0,003476	2,0686	60197000	2	O94925;O94925-2	O94925	Glutaminase kidney isoform, mitochondrial	GLS
33966000	62905000	39821000	44686000	31423000	62848000	45747000	48603000	92517000	61667000	95076000	107450000	94390000	97881000	87696000	144400000	74812000	86033000	63061000	76026000	49104000	107210000	71602000	82025000	99317000	99177000	63229000	69939000	55090000				17	17	3	38,6	38,6	5,9	65,459	0	181,71	6618600000	198	O94925-3	O94925-3	Glutaminase kidney isoform, mitochondrial	GLS
0	0	0	0	0	836880	711790	0	944500	0	0	0	0	0	0	0	0	0	0	677570	0	0	0	0	0	1823800	990370	1085300	0				2	2	2	5,7	5,7	5,7	61,57	0,0054064	1,8548	28527000	2	O94929-2;O94929-3;O94929	O94929-2;O94929-3;O94929	Actin-binding LIM protein 3	ABLIM3
0	0	0	0	0	0	1059100	0	0	0	0	0	874690	0	0	0	620560	0	1617700	0	2930000	3398800	0	0	0	0	0	0	0				5	4	4	3,1	2,8	2,8	183,86	0	6,5343	54265000	2	O94964-2;O94964-4;O94964	O94964-2;O94964-4;O94964	Protein SOGA1;N-terminal form;C-terminal 80 kDa form	SOGA1
2052000	2210800	1994100	0	0	2662900	2338900	3078000	2030500	2834900	2089800	2786200	1953400	0	5296700	1891000	0	2865500	2497700	2889700	2721300	5638800	3576500	3615100	2505100	2289600	2941700	3515300	0				6	6	6	9,8	9,8	9,8	150,66	0	40,54	231050000	6	O94966-7;O94966-6;O94966-5;O94966-4;O94966-3;O94966;O94966-2	O94966-7;O94966-6;O94966-5;O94966-4;O94966-3;O94966;O94966-2	Ubiquitin carboxyl-terminal hydrolase 19	USP19
4047300	10886000	3327100	8519300	6306700	17383000	12721000	2960400	14003000	4717200	2925600	7283400	13948000	4383200	10034000	13782000	2334500	2361400	23145000	2903800	8171200	23516000	1736900	11852000	5573800	6574100	3100700	3572200	2882000				25	15	15	33,3	21,2	21,2	103,96	0	36,569	811470000	53	O94973;O94973-2;O94973-3	O94973;O94973-2;O94973-3	AP-2 complex subunit alpha-2	AP2A2
164260000	126650000	155780000	162970000	154740000	176090000	145740000	166990000	165530000	167560000	201380000	188620000	174010000	210860000	244390000	131250000	191760000	206550000	139620000	181160000	176950000	126140000	131730000	117180000	137430000	195190000	188750000	189220000	172760000				35	35	35	38,3	38,3	38,3	133,01	0	286,81	14175000000	487	O94979;O94979-3;O94979-9;O94979-2;O94979-8;O94979-4;O94979-6;O94979-10;O94979-7;O94979-5	O94979;O94979-3;O94979-9;O94979-2;O94979-8;O94979-4;O94979-6;O94979-10;O94979-7	Protein transport protein Sec31A	SEC31A
3534800	0	2430400	3817700	3600700	4647200	3456300	18444000	4639000	4121400	21848000	11547000	3749100	12905000	8929300	4674300	23963000	21559000	2473400	9956100	2666100	11656000	24798000	8329400	20112000	17424000	9909100	7876700	2790700				7	7	7	40,4	40,4	40,4	40,623	0	136,98	796350000	41	O94992;Q96MH2	O94992	Protein HEXIM1	HEXIM1
1438400	9124200	2767100	0	862420	2657500	5307700	0	2387600	2348500	1338800	1632200	6523900	1271400	2489500	3245100	0	0	14921000	3602700	18736000	12475000	0	5312400	0	1865900	0	3009000	2681000				2	2	2	9,2	9,2	9,2	32,011	0	11,481	446190000	17	O95070	O95070	Protein YIF1A	YIF1A
0	0	1916000	2354200	0	2936200	1258300	2093100	1788400	0	1892900	1931400	0	3100400	4075900	1585600	2458800	2583300	1414900	2462300	3396900	1146000	6073200	4793000	4865000	6754200	1425300	1699700	0				6	6	6	4,1	4,1	4,1	309,22	0	27,267	213620000	11	O95071-2;O95071	O95071-2;O95071	E3 ubiquitin-protein ligase UBR5	UBR5
14404000	48524000	27143000	2124200	1182700	463220	1194100	0	774640	577000	0	690670	1062600	1145000	402160	0	0	197450	1087500	0	352130	0	0	0	0	0	0	0	0				7	7	7	28,7	28,7	28,7	43,001	0	29,706	248730000	11	O95084;O95084-2	O95084;O95084-2	Serine protease 23	PRSS23
0	0	0	3255800	2177300	3102000	2510600	2642900	4299200	2765300	11318000	5029600	3097600	6557400	5914600	1990500	7426200	8143800	6649500	3112200	8509200	12553000	9773100	5706600	11719000	6784000	3332400	2658500	3415400				4	4	4	7,2	7,2	7,2	123,64	0	75,735	472240000	21	O95104-2;O95104-3;O95104	O95104-2;O95104-3;O95104	Splicing factor, arginine/serine-rich 15	SCAF4
4106200	1396600	3584900	9308500	2898400	3871100	6630600	6435400	2578300	3250500	5689900	5968200	7057000	6084100	9822500	5286700	11535000	6201600	6924800	14494000	3381500	5041900	10832000	10829000	7998100	6001000	8212100	7056700	7470500				4	4	4	35,9	35,9	35,9	15,489	0	8,9272	591910000	43	O95139;O95139-2	O95139;O95139-2	NADH dehydrogenase [ubiquinone] 1 beta subcomplex subunit 6	NDUFB6
1260500	2601500	2393500	4452400	420770	2356700	1407500	2434900	0	2755700	2726600	2899200	3081100	3440100	5154000	1097000	3177500	5323000	3016800	4179500	1860000	1541000	2390000	1838400	4037300	1833800	3685600	3832700	3306200				5	5	5	8,3	8,3	8,3	86,401	0	13,834	220130000	26	O95140;O95140-2	O95140;O95140-2	Mitofusin-2	MFN2
881120	0	710220	1805300	1291600	1504100	1779800	1934600	1491500	1344600	1321700	900550	0	1261500	3130100	787330	661580	2286300	798810	3400400	0	1193300	2577400	929550	2162900	2485100	906330	883950	2804400				3	3	3	12,8	12,8	12,8	41,142	0	19,297	126930000	7	O95149	O95149	Snurportin-1	SNUPN
2134800	2217500	2281600	2654600	1064300	5160100	3350000	3171000	3638900	2863400	5902100	2453600	1797900	0	5552600	5714900	3347100	4992300	4371600	5393600	4202900	6968500	3590000	1943500	2929400	3261300	3862400	3522700	0				10	10	10	14,3	14,3	14,3	133,27	0	29,686	314370000	22	O95155-2;O95155;O95155-4;O95155-3	O95155-2;O95155;O95155-4;O95155-3	Ubiquitin conjugation factor E4 B	UBE4B
1877700	914880	1724000	1470400	919640	4570400	2748900	2188600	1851500	3377100	3945200	7297400	4453000	2480100	7798400	3570600	3866100	5430600	2038400	2927500	3059000	1189200	1142900	3936000	3733900	6812000	4449200	5266900	3925800				3	3	3	12,9	12,9	12,9	34,114	0	10,88	296170000	17	O95159	O95159	Zinc finger protein-like 1	ZFPL1
3251200	2019100	2733100	10176000	4320700	7717200	6318000	18249000	6377700	8688200	22417000	16172000	6042300	18113000	15680000	3830500	20635000	18142000	5857500	18795000	6025200	18501000	23728000	6194600	17095000	12326000	5398300	13449000	11171000				10	10	10	12	12	12	150,25	0	48,447	945630000	56	O95163	O95163	Elongator complex protein 1	IKBKAP
0	0	1147000	1716300	1738700	858070	2005800	2093000	2682300	2193500	0	0	1154400	1059200	1684400	1187800	1076600	1524800	938880	0	0	0	0	909810	0	0	711720	1923100	1707600				3	2	2	15,4	9,4	9,4	13,918	0	3,4525	83157000	2	O95166	O95166	Gamma-aminobutyric acid receptor-associated protein	GABARAP
7880300	4656400	8582900	22849000	2301800	10155000	7740500	9783600	10180000	6969300	4881600	14775000	8800200	15183000	13516000	8593300	8134200	12479000	9094500	15501000	7725600	11668000	7897200	7525000	16497000	14501000	14782000	15567000	14418000				4	4	4	33,3	33,3	33,3	14,026	0	17,067	810440000	49	O95168-2;O95168	O95168-2;O95168	NADH dehydrogenase [ubiquinone] 1 beta subcomplex subunit 4	NDUFB4
1956200	2772100	0	2024900	769640	1069900	1457400	2298400	0	2552400	3954700	3416100	1797400	5884500	1255000	5996600	12240000	2248600	1371600	7623500	2124500	8633000	5146900	0	3959900	5045700	4243600	0	2267600				5	5	5	36,8	36,8	36,8	18,479	0	12,874	273460000	20	O95169-3;O95169;O95169-2	O95169-3;O95169;O95169-2	NADH dehydrogenase [ubiquinone] 1 beta subcomplex subunit 8, mitochondrial	NDUFB8
3469200	2141700	3072000	5159100	3459700	4803900	4639000	3722500	3914900	3198300	2821200	4143200	5526900	3128000	5585100	7075200	3314600	4043200	5480000	5860300	7165300	7206100	2309100	6271100	4178900	4995400	7030200	6186200	5148700				4	4	4	39,8	39,8	39,8	12,551	0	12,273	436190000	35	O95182	O95182	NADH dehydrogenase [ubiquinone] 1 alpha subcomplex subunit 7	NDUFA7
48665000	65553000	47609000	49833000	15516000	25368000	22523000	42926000	22724000	16489000	44655000	27928000	45778000	57710000	48011000	27735000	67512000	38113000	43026000	64090000	64360000	33858000	38050000	12438000	32403000	38422000	27817000	19819000	31073000				4	4	4	30,9	30,9	30,9	25,609	0	62,075	3285100000	85	O95197-3;O95197-5;O95197-4;O95197-7;O95197-2;O95197;O95197-6	O95197-3;O95197-5;O95197-4;O95197-7;O95197-2;O95197;O95197-6	Reticulon-3	RTN3
45307000	50351000	47856000	35021000	45745000	38186000	41172000	52900000	30503000	44893000	46748000	48921000	44910000	48488000	54386000	37719000	83220000	34962000	60249000	77226000	70887000	84527000	38153000	82725000	45436000	66578000	47620000	44684000	41426000				22	22	22	35,7	35,7	35,7	83,353	0	123,82	4558100000	214	O95202;O95202-2;O95202-3	O95202	LETM1 and EF-hand domain-containing protein 1, mitochondrial	LETM1
1678200	2343500	1286900	2057800	3312300	1183300	1515100	3066600	845530	2070600	1992400	0	2524900	1469200	3701500	0	3070900	1338000	1998400	2404200	2554400	2890400	1304400	1410300	2800000	2797300	0	2056000	0				3	3	2	6,2	6,2	5	62,299	0	9,7562	164390000	9	O95208-2;O95208;O95208-3;O95208-5	O95208-2;O95208;O95208-3	Epsin-2	EPN2
1459500	0	1264900	0	2627700	681880	1260700	0	1342900	1372500	6417000	4380100	1765700	9744800	2304500	1921400	7977700	3521900	1798600	4465000	0	1931200	3179200	1360300	1285100	1530700	0	1655600	0				2	2	2	10,6	10,6	10,6	39,007	0	23,558	181550000	14	O95210	O95210	Starch-binding domain-containing protein 1	STBD1
5254500	6794200	3594700	8167000	13990000	10953000	8667400	10935000	8049900	5994100	7706600	6491800	13460000	12828000	4501200	9407700	5918500	8197600	6297700	19946000	16077000	27731000	5821200	24123000	10300000	18376000	7104500	6856300	6440400				9	9	9	23,1	23,1	23,1	36,318	0	25,476	892630000	37	O95218-2;O95218	O95218-2;O95218	Zinc finger Ran-binding domain-containing protein 2	ZRANB2
89225000	74657000	52557000	74298000	112040000	48185000	57640000	86238000	29534000	24415000	69742000	63794000	44984000	60566000	90248000	24990000	57770000	59451000	70370000	65563000	64658000	70137000	55357000	25506000	58295000	39842000	104300000	99890000	136210000				8	8	8	28	28	28	51,908	0	25,579	3638700000	33	O95219;O95219-2	O95219;O95219-2	Sorting nexin-4	SNX4
4683300	5205400	4555000	6802500	4245200	6425300	9143000	6034000	7192900	4163800	7533400	5136000	11417000	3930800	15780000	7277800	3431100	6573900	14915000	4497400	29835000	33831000	8382400	13858000	11407000	10726000	6053900	4178500	2615200				7	7	7	19	19	19	51,466	0	29,792	900050000	55	O95232;O95232-2	O95232	Luc7-like protein 3	LUC7L3
0	0	0	0	0	0	0	0	0	0	2217400	0	1827100	0	0	0	0	2550700	1963500	0	1965500	4877800	3970700	3566800	1668800	2827500	0	2130200	2313100				8	8	7	7,4	7,4	6,5	139,88	0	7,6527	143260000	4	O95239;O95239-2;Q2VIQ3;Q6ZMV9-3;Q6ZMV9	O95239;O95239-2	Chromosome-associated kinesin KIF4A	KIF4A
1875000	2411300	1727600	1854200	1413200	1480000	1535000	1848200	1347500	1398800	3532700	1498700	1879300	1334600	2871000	1458700	4070800	1854600	1806000	3283600	0	2225600	2269100	1211600	1322500	1193600	1926800	0	1243900				4	4	3	3,1	3,1	2,6	208,44	0	9,2896	138360000	4	O95248;O95248-5;O95248-4	O95248;O95248-5;O95248-4	Myotubularin-related protein 5	SBF1
1767400	1190500	1203900	1835100	965770	1011100	1318300	827590	1405800	1410000	792480	2437700	5699900	5378100	1338300	1459800	1737500	820730	4772600	5301300	4507300	3500800	2805400	1094200	790760	1705000	0	0	0				5	5	5	16	16	16	28,612	0	9,0314	196080000	10	O95249;O95249-2	O95249	Golgi SNAP receptor complex member 1	GOSR1
0	387050	245930	0	0	862760	317560	0	495190	0	0	0	774040	0	0	231500	0	546730	443430	0	508380	3862500	0	1287200	705310	226030	0	0	0				4	4	4	13,4	13,4	13,4	58,135	0	5,578	50254000	2	O95251-2;O95251-4;O95251;O95251-3;O95251-5	O95251-2;O95251-4;O95251;O95251-3;O95251-5	Histone acetyltransferase KAT7	KAT7
2740800	4238600	1284400	2898700	2195200	3851100	3948700	4461500	2636300	4964000	4250800	2158200	3143300	4033700	6889400	7623500	3808500	2273400	5987000	8050600	3530600	6023700	9449400	2887500	6516500	6067500	4565200	3500100	3108300				7	7	7	20,5	20,5	20,5	59,031	0	12,341	416230000	12	O95260-2;O95260	O95260-2;O95260	Arginyl-tRNA--protein transferase 1	ATE1
166410	1891100	321270	0	0	0	266980	0	174760	199940	0	284590	322160	0	156450	205220	0	0	703840	0	488900	1062000	0	531120	0	215890	0	0	0				1	1	1	6,8	6,8	6,8	34,553	0,00019531	3,0069	23240000	4	O95273-2;O95273	O95273-2;O95273	Cyclin-D1-binding protein 1	CCNDBP1
38887000	28770000	30538000	38295000	43072000	43780000	37297000	22880000	25199000	33955000	31145000	34880000	26194000	28709000	59013000	21967000	16800000	28664000	33554000	25335000	19912000	21666000	24371000	25475000	43326000	27059000	28832000	42721000	38637000				11	10	10	52,7	47,7	47,7	27,228	0	25,097	2856200000	106	O95292;O95292-2	O95292	Vesicle-associated membrane protein-associated protein B/C	VAPB
7366700	17618000	5117000	6942500	4922400	2533600	5062800	2108500	3406300	2739700	873080	2215500	7883600	2941800	4030400	2435600	1739100	1235900	11531000	3770500	15255000	19233000	1114800	4033000	1362400	1325200	1724100	1391000	2276700				4	4	4	41,9	41,9	41,9	14,874	0	36,95	444690000	21	O95295	O95295	SNARE-associated protein Snapin	SNAPIN
11521000	12917000	6639400	10428000	10655000	7548500	10326000	8443600	7247200	7416500	8067100	6683700	5224300	7843700	13172000	3131700	5374500	29130000	7141100	7540000	9594800	13156000	6545300	5067800	4686300	8904200	7345400	4796500	8362700				7	7	7	22	22	22	28,981	0	18,256	778380000	42	O95297-2;O95297;O95297-4;O95297-3;O95297-5	O95297-2;O95297;O95297-4	Myelin protein zero-like protein 1	MPZL1
8911400	3207100	7378300	2409700	10049000	2364300	8148800	2441400	4150500	4506600	828410	2319300	5755000	1674300	1691700	4784300	0	1391500	4490900	2139900	8349200	6630400	1208300	5752500	2174700	2611200	3197400	0	0				4	4	4	29,4	29,4	29,4	14,187	0	5,8473	318380000	23	O95298;O95298-2;E9PQ53;O95298-3	O95298;O95298-2;E9PQ53	NADH dehydrogenase [ubiquinone] 1 subunit C2;NADH dehydrogenase [ubiquinone] 1 subunit C2, isoform 2	NDUFC2;NDUFC2-KCTD14
15455000	9907600	12332000	16122000	23001000	12280000	14021000	11236000	9659100	13727000	10008000	10971000	14860000	13468000	14946000	10788000	9762700	9660700	16207000	12707000	17565000	18369000	11656000	12944000	14132000	13626000	18324000	14532000	11015000				9	9	9	29	29	29	40,75	0	23,644	1198400000	60	O95299;O95299-2	O95299;O95299-2	NADH dehydrogenase [ubiquinone] 1 alpha subcomplex subunit 10, mitochondrial	NDUFA10
127610000	92179000	97616000	61553000	129740000	56865000	79856000	28896000	58296000	53457000	49961000	44273000	109510000	46391000	65297000	83728000	27888000	41139000	116860000	46756000	44966000	38954000	17442000	46832000	25111000	31372000	53301000	42199000	48801000				20	19	19	36,8	36,8	36,8	63,083	0	59,895	5361800000	267	O95302;O95302-3;O95302-2;Q75LS8	O95302;O95302-3	Peptidyl-prolyl cis-trans isomerase FKBP9	FKBP9
21382000	38087000	35893000	50829000	15932000	43112000	32234000	31702000	31930000	25822000	25149000	28316000	13344000	32655000	14002000	17791000	14962000	14451000	11317000	44052000	11027000	68946000	30686000	18530000	20238000	10631000	32996000	25583000	25722000				9	9	9	51,2	51,2	51,2	27,547	0	55,371	2156500000	90	O95336	O95336	6-phosphogluconolactonase	PGLS
31578000	25931000	24412000	20638000	22593000	35665000	36309000	31380000	25676000	50963000	67226000	82856000	39545000	60264000	34807000	35763000	40863000	69380000	35187000	48720000	40527000	77538000	46892000	44910000	32408000	56756000	53721000	48750000	54133000				19	19	18	33,7	33,7	31,4	69,5	0	103,19	3830500000	179	O95340;O95340-2	O95340;O95340-2	Bifunctional 3-phosphoadenosine 5-phosphosulfate synthase 2;Sulfate adenylyltransferase;Adenylyl-sulfate kinase	PAPSS2
1908100	475500	2585000	6433800	2667000	9577600	11194000	16743000	4574900	3996000	35608000	10197000	22609000	13400000	26067000	18132000	20688000	29090000	36394000	47833000	46337000	80668000	68871000	48397000	35456000	39171000	13395000	12196000	14657000				23	23	23	23,1	23,1	23,1	124,92	0	60,447	1988800000	92	O95347-2;O95347	O95347-2;O95347	Structural maintenance of chromosomes protein 2	SMC2
3517800	3415800	4045900	5250700	2857500	5417000	2375500	9534200	2948200	5130600	5851900	2136600	3414400	3904300	4917600	1524200	3166600	4349500	2140400	3800800	4426200	5373300	5520300	2834000	5212300	3878900	5659500	5370700	3297500				11	11	11	22,5	22,5	22,5	77,959	0	17,303	370800000	26	O95352;O95352-3;O95352-2	O95352;O95352-3;O95352-2	Ubiquitin-like modifier-activating enzyme ATG7	ATG7
3323900	2018400	2571000	2656500	2089800	2472500	4485000	2628200	1379200	5050000	4049800	1778000	2013500	2219100	2367600	2382600	3433900	1592800	3182000	3213900	7345200	7752100	7332300	2272400	2103300	3776700	2995500	2776600	2556100				9	9	9	22,3	22,3	22,3	63,954	0	23,069	287740000	15	O95361;O95361-2;Q309B1	O95361	Tripartite motif-containing protein 16	TRIM16
0	0	0	0	0	0	0	957480	0	0	0	0	0	0	843880	0	1588900	0	0	1556400	0	0	1706900	1101000	0	1385300	0	0	0				3	3	3	7,3	7,3	7,3	52,356	0	4,3755	43266000	1	O95363	O95363	Phenylalanine--tRNA ligase, mitochondrial	FARS2
358390	755640	346850	0	0	1050700	682840	627330	645510	478970	3647600	2404200	1005700	362800	0	0	5241500	4474700	1396300	1022200	1409000	141340	3994800	5128900	6336900	2676100	988590	1266300	1858000				3	3	3	13,5	13,5	13,5	61,438	0	44,068	144680000	11	O95365	O95365	Zinc finger and BTB domain-containing protein 7A	ZBTB7A
2119700	0	1269100	0	0	2932300	0	0	3827700	690200	0	0	0	0	0	0	0	0	0	0	0	0	0	399280	0	0	0	0	0				1	1	1	7,8	7,8	7,8	24,737	0	10,071	38741000	4	O95372	O95372	Acyl-protein thioesterase 2	LYPLA2
40549000	53315000	37464000	40426000	29126000	68800000	49356000	26778000	50149000	50077000	66056000	58249000	53718000	47939000	64841000	36174000	34198000	60389000	59630000	35672000	61964000	83886000	67162000	78106000	53131000	79664000	41163000	40945000	48338000				23	23	23	27,2	27,2	27,2	119,52	0	110,35	5125100000	246	O95373	O95373	Importin-7	IPO7
1083700	416340	583520	1528000	0	4751900	1138800	1843000	2613700	602630	907880	520870	1263300	2001800	0	1320900	1719400	3574500	412750	0	1141500	194540	2383700	4881100	1163100	1046000	1325500	784230	0				3	3	3	8,9	8,9	8,9	57,818	0	8,5135	124430000	5	O95376	O95376	E3 ubiquitin-protein ligase ARIH2	ARIH2
1308400	935700	0	2597500	1039200	0	0	0	0	0	0	0	0	0	1170600	0	0	0	0	856540	0	0	0	0	0	0	0	1145200	1091700				2	2	2	11,7	11,7	11,7	21,877	0	3,9335	25499000	2	O95379-3;O95379-2;O95379;O95379-4	O95379-3;O95379-2;O95379;O95379-4	Tumor necrosis factor alpha-induced protein 8	TNFAIP8
2046100	1191200	0	6834900	0	0	4681800	0	0	10841000	1415800	0	1506500	0	0	1866100	2150300	0	5669800	4028700	7822300	12958000	1888600	0	1204300	0	1235600	0	2504400				5	5	5	10,9	10,9	10,9	68,386	0	10,601	199020000	7	O95391	O95391	Pre-mRNA-splicing factor SLU7	SLU7
27615000	43263000	51056000	32252000	29669000	27208000	31084000	26921000	34262000	37471000	24588000	24257000	31303000	38647000	33994000	32398000	20469000	18858000	30140000	28089000	23799000	24518000	21224000	30206000	18555000	10367000	20628000	18200000	25345000				22	22	22	48,9	48,9	48,9	59,851	0	70,005	2430200000	120	O95394;O95394-3;O95394-4	O95394;O95394-3;O95394-4	Phosphoacetylglucosamine mutase	PGM3
0	0	701470	0	763410	1001800	953220	0	860500	0	0	0	0	0	965860	749130	0	0	865090	0	1644000	1126600	0	615400	0	0	1038900	0	0				1	1	1	3,3	3,3	3,3	49,669	0	5,2531	39739000	1	O95396	O95396	Adenylyltransferase and sulfurtransferase MOCS3;Molybdopterin-synthase adenylyltransferase;Molybdopterin-synthase sulfurtransferase	MOCS3
231220000	202440000	159140000	81735000	173510000	113490000	167180000	88783000	92319000	150990000	61299000	90430000	137670000	47909000	190990000	101050000	7330000	64095000	177970000	60440000	391680000	273250000	76202000	155800000	105130000	84363000	181200000	216130000	152790000				1	1	1	6,5	6,5	6,5	14,295	0,0041887	1,9983	11933000000	42	O95399;O95399-2	O95399;O95399-2	Urotensin-2	UTS2
740140	1028200	0	741670	485720	969230	3071700	590300	713590	629250	1866100	1288500	1370500	3202300	0	966160	6404600	2439700	9130300	1907300	10315000	12303000	2891000	2304100	469350	1433900	452010	479640	582020				5	5	5	18,5	18,5	18,5	37,646	0	11,938	230980000	18	O95400	O95400	CD2 antigen cytoplasmic tail-binding protein 2	CD2BP2
0	3156000	674320	0	851080	0	429870	651690	645450	0	0	0	0	0	0	517450	0	0	0	0	0	0	0	0	0	0	0	0	0				1	1	1	12,8	12,8	12,8	13,645	0	5,7416	17263000	1	O95415	O95415	Brain protein I3	BRI3
10208000	21066000	19111000	107100000	32156000	7703200	3780800	11142000	2735000	3147900	7312500	16438000	23683000	9206300	40817000	8147400	11640000	17133000	5745600	53607000	5415500	1830900	8664700	1773900	11544000	4775000	7968400	10698000	12202000				29	29	29	19,3	19,3	19,3	244,52	0	103,93	1276100000	68	O95425-4;O95425;O95425-3;O95425-2	O95425-4;O95425;O95425-3;O95425-2	Supervillin	SVIL
0	0	0	0	783150	650540	0	692000	533160	0	0	647110	0	658810	715500	0	0	561690	0	0	560190	986540	795080	651740	0	581230	0	0	0				1	1	1	3,1	3,1	3,1	45,409	0,0013138	2,4799	29754000	1	O95429-2;O95429	O95429-2;O95429	BAG family molecular chaperone regulator 4	BAG4
18807000	38175000	10650000	50007000	48006000	49190000	39481000	56884000	32792000	49128000	44619000	50939000	24013000	45656000	56874000	37130000	17875000	48689000	31146000	42891000	42720000	53839000	53679000	51208000	55357000	60881000	69402000	51275000	57447000				16	16	16	54,7	54,7	54,7	38,274	0	119,78	4050300000	151	O95433;O95433-2	O95433;O95433-2	Activator of 90 kDa heat shock protein ATPase homolog 1	AHSA1
6721300	8021100	3638000	581030	1221100	137590	187120	1673900	205380	3873400	0	0	0	0	0	0	0	933790	0	0	0	0	0	0	1129700	0	478040	347630	319450				2	2	2	12,9	12,9	12,9	13,051	0,0041826	1,9832	56383000	5	O95445-2;O95445	O95445-2;O95445	Apolipoprotein M	APOM
3418900	2368200	4020700	1782200	1686300	1942300	0	1804100	0	0	10196000	4182100	3750900	17885000	3268900	1010400	4053500	14318000	2365800	4199600	0	0	3685900	2454600	0	3950300	0	2404900	2203500				6	6	6	8,3	8,3	8,3	134,75	0	43,976	259180000	8	O95450;O95450-2	O95450;O95450-2	A disintegrin and metalloproteinase with thrombospondin motifs 2	ADAMTS2
2205500	1145900	2005900	3091300	2580000	5923500	2792900	3667200	2706900	2792500	4967300	3112600	3128900	3317000	2546000	3062400	2724500	4821000	3415200	3638200	4351500	3127400	4752100	11893000	5662100	5696100	2620900	3782200	2818400				6	6	6	12,8	12,8	12,8	66,574	0	12,479	328880000	17	O95453-2;O95453-3;O95453;O95453-4	O95453-2;O95453-3;O95453;O95453-4	Poly(A)-specific ribonuclease PARN	PARN
396320	2847500	895570	0	1979400	123530	953480	1014700	147940	1074000	1445100	0	2034900	1959900	1993400	1080100	405740	1489200	1084000	1143400	7103000	20184000	1307700	4304100	1238500	1610000	0	654340	712620				3	3	3	15	15	15	30,288	0	11,044	226980000	22	O95456-2;O95456	O95456-2;O95456	Proteasome assembly chaperone 1	PSMG1
2045900	1654800	3703100	2803400	4175100	4137000	2564100	8245000	2938400	8693100	7102800	4654000	3022800	10240000	3725100	2866400	9130500	5667600	5483000	4907200	2641300	12565000	7537300	4337500	8224500	7953300	6628700	9653400	6111500				8	8	8	16	16	16	63,523	0	12,896	549270000	29	O95470	O95470	Sphingosine-1-phosphate lyase 1	SGPL1
0	932200	880680	0	0	1600600	3061900	2062900	1051400	1388400	879270	1147900	3000000	0	798520	1553700	1324000	1895500	1392600	966030	3982200	4632200	2841000	3980800	5308000	4331200	863360	1164600	1645300				4	4	4	20	20	20	30,065	0	6,4935	183400000	13	O95478	O95478	Ribosome biogenesis protein NSA2 homolog	NSA2
14571000	15281000	7725400	27054000	17516000	32492000	25306000	43029000	24058000	14692000	7014000	11226000	14911000	9269700	22775000	11267000	18691000	14905000	13775000	18319000	53149000	35934000	38377000	22361000	14660000	23100000	23554000	31570000	24193000				15	15	15	24,5	24,5	24,5	88,892	0	89,365	1937200000	90	O95479	O95479	GDH/6PGL endoplasmic bifunctional protein;Glucose 1-dehydrogenase;6-phosphogluconolactonase	H6PD
3384700	4134100	2820700	3125800	6016500	9081000	3442000	5973000	15006000	3749400	10412000	7073300	6460100	11985000	8896800	9999800	16000000	6115200	4974200	11960000	8035700	5570500	0	5662200	6970000	11055000	4954800	5748000	5256000				10	10	10	14,7	14,7	14,7	119,75	0	33,7	629540000	46	O95486;O95486-2	O95486	Protein transport protein Sec24A	SEC24A
3238800	9228000	1695100	4650500	2580200	10453000	5183600	2640100	5677400	2665400	3779000	4362900	4359700	13036000	5338000	5224600	3618100	4385600	8425100	14033000	13749000	15796000	10697000	9996300	6898300	9985200	2009800	3926800	2576000				10	10	10	11,9	11,9	11,9	133,63	0	44,948	615920000	31	O95487-2;O95487;O95487-3	O95487-2;O95487;O95487-3	Protein transport protein Sec24B	SEC24B
0	1145400	0	1228000	822070	0	0	0	0	0	1408000	0	0	0	1122600	0	0	0	0	0	0	0	0	0	0	0	0	0	0				2	2	2	2,4	2,4	2,4	126,16	0	3,7891	24102000	1	O95490-3;O95490-4;O95490-2;O95490-5;O95490;O95490-7;O95490-6	O95490-3;O95490-4;O95490-2;O95490-5;O95490;O95490-7;O95490-6	Latrophilin-2	LPHN2
0	0	0	0	0	0	0	0	0	0	0	0	0	0	0	0	0	0	0	0	663310	640480	0	270170	0	0	0	0	0				2	2	2	6,6	6,6	6,6	43,898	0,0064389	1,7646	18186000	3	O95503;Q9HC52	O95503;Q9HC52	Chromobox protein homolog 6;Chromobox protein homolog 8	CBX6;CBX8
0	0	0	0	0	0	0	0	0	0	0	0	0	0	0	0	0	0	0	0	1325300	0	0	0	0	0	483020	0	0				2	2	2	3,9	3,9	3,9	56,911	0	3,2533	7537100	2	O95528	O95528	Solute carrier family 2, facilitated glucose transporter member 10	SLC2A10
0	0	0	0	0	0	0	0	0	0	0	0	1017300	0	1302800	0	0	0	0	0	0	0	0	0	0	0	0	0	0				1	1	1	4	4	4	46,446	0,00038476	2,8256	9684200	1	O95544-3;O95544;O95544-2	O95544-3;O95544;O95544-2	NAD kinase	NADK
0	0	0	0	0	0	857320	1056100	0	0	0	0	556070	1247300	1000200	0	0	0	0	2322700	754920	1297300	0	0	1003400	891510	0	0	0				1	1	1	4,7	4,7	4,7	40,929	0	6,2337	35571000	4	O95551;O95551-2	O95551;O95551-2	Tyrosyl-DNA phosphodiesterase 2	TDP2
0	3184100	1031200	0	0	1496700	3584800	0	970850	0	0	0	2290300	0	4592000	0	0	0	3844400	0	2930900	0	0	0	0	0	0	0	0				1	1	1	6,2	6,2	6,2	17,779	0	4,1439	84432000	5	O95562	O95562	Vesicle transport protein SFT2B	SFT2D2
27826000	19336000	26427000	20625000	14267000	12142000	9291100	11838000	10400000	15771000	9429100	10530000	15656000	17837000	19846000	13126000	10911000	10088000	10324000	12097000	14656000	17566000	8961400	17484000	14578000	13112000	10984000	11520000	13154000				6	6	6	34,6	34,6	34,6	27,873	0	27,751	1203100000	59	O95571	O95571	Persulfide dioxygenase ETHE1, mitochondrial	ETHE1
35466000	25033000	31731000	30984000	26245000	86553000	70716000	67348000	76938000	62029000	50337000	42456000	35530000	34473000	38882000	35537000	55628000	44004000	24994000	30093000	65573000	55699000	89029000	101930000	127870000	156790000	73147000	68545000	59239000				25	25	23	44,4	44,4	40,4	80,419	0	142,8	5724100000	226	O95573	O95573	Long-chain-fatty-acid--CoA ligase 3	ACSL3
0	0	0	1538100	951280	1497500	1268200	4009500	1279500	0	5319400	2492100	1345500	3380100	1842500	0	3626400	2328800	1882800	2489200	2468200	8348000	13466000	4908500	10491000	9806100	1434500	0	1674900				8	8	8	7,8	7,8	7,8	194,81	0	51,6	278860000	19	O95602	O95602	DNA-directed RNA polymerase I subunit RPA1	POLR1A
0	0	0	0	0	0	0	0	0	0	0	0	0	0	0	0	0	0	0	0	0	0	0	0	0	0	0	0	0				1	1	1	3,5	3,5	3,5	48,484	0,0013141	2,4826	0	0	O95628-5;O95628-3;O95628-2;O95628;O95628-8;O95628-4;O95628-7;O95628-9;O95628-10;O95628-6	O95628-5;O95628-3;O95628-2;O95628;O95628-8;O95628-4;O95628-7;O95628-9;O95628-10;O95628-6	CCR4-NOT transcription complex subunit 4	CNOT4
1725800	1224900	1105800	2058800	2761600	1030500	1470100	2072400	1652200	1115800	3289300	2194300	1396600	4096300	2172000	770200	1368400	1069100	1120300	5805900	0	0	1860400	750090	0	2213000	0	0	0				2	2	2	5,2	5,2	5,2	48,076	0	5,0443	125010000	5	O95630;O95630-2	O95630;O95630-2	STAM-binding protein	STAMBP
1715700	0	1562000	1836200	3451100	2112000	1351200	1381500	1870300	1899400	0	0	1763200	2185100	1809400	1906500	0	2209800	2009400	1393600	4824600	2605900	0	2183200	2737400	3069400	0	2182600	1034800				3	3	3	21,4	21,4	21,4	27,419	0	6,5851	172220000	12	O95639-3;O95639-2;O95639	O95639-3;O95639-2;O95639	Cleavage and polyadenylation specificity factor subunit 4	CPSF4
9163900	5998100	10796000	13014000	16082000	20012000	10645000	14805000	15921000	13308000	11111000	6901900	4621700	20701000	9649700	5364100	6828600	13310000	8290100	21676000	11493000	11342000	13759000	9741700	11383000	8423400	7058200	14555000	17832000				9	9	9	21,2	21,2	21,2	67,192	0	82,504	980750000	62	O95671-2;O95671;O95671-3	O95671-2;O95671;O95671-3	N-acetylserotonin O-methyltransferase-like protein	ASMTL
5303700	6749100	4603200	13229000	4007100	5783300	5085300	9712700	2025300	4339100	10101000	7627100	5138000	13849000	16211000	4099200	14618000	6602700	8611200	16075000	9853800	11969000	12752000	5510000	9814700	9856300	7532900	7442900	7208000				2	2	2	8,5	8,5	8,5	51,417	0	25,873	690320000	49	O95674	O95674	Phosphatidate cytidylyltransferase 2	CDS2
0	2882900	0	1337600	0	984580	3370800	1632500	971340	879480	2335200	1881400	1815900	2026900	2165100	827760	2775300	3001700	1973800	2590500	2305500	2723000	4835400	1206700	1587800	1720700	1815500	3246500	2258400				3	3	3	15,3	15,3	15,3	40,907	0	34,385	165040000	7	O95684-2;O95684;Q8N103-3;O95684-3	O95684-2;O95684	FGFR1 oncogene partner	FGFR1OP
0	0	0	0	0	0	0	0	0	810270	0	0	927230	0	0	0	0	0	1505900	0	2263200	1909000	0	0	0	0	0	0	0				1	1	1	6,4	6,4	6,4	25,424	0	30,957	29768000	2	O95707	O95707	Ribonuclease P protein subunit p29	POP4
0	0	0	0	0	0	0	0	0	686640	1838400	1376700	808640	0	1090400	712870	1486900	1471600	0	1786400	1210700	1419500	1910800	857540	1379300	1527800	0	638730	0				1	1	1	0,5	0,5	0,5	527,22	0	9,4716	65367000	4	O95714	O95714	E3 ubiquitin-protein ligase HERC2	HERC2
0	0	1442500	1101400	0	1393000	1118800	1483600	1308500	0	0	0	0	0	2436800	1585300	1772900	1544100	0	1214600	0	3505600	0	1818900	1356200	0	0	0	0				4	2	2	16,9	10	10	24,267	0	7,7731	75633000	2	O95716	O95716	Ras-related protein Rab-3D	RAB3D
2830400	2219400	3206500	10076000	4732900	10753000	7449000	10974000	6308200	4947500	8511400	8086200	7389800	8228000	6629700	3919800	14114000	7759200	14306000	6739700	12059000	23880000	5050300	7615300	3537700	9387800	8225700	7473500	8050500				9	9	9	39,5	39,5	39,5	28,97	0	38,086	681460000	48	O95721	O95721	Synaptosomal-associated protein 29	SNAP29
27183000	23355000	37117000	36069000	28231000	49454000	40914000	48031000	40288000	29211000	41797000	36338000	33254000	50560000	38831000	31291000	46499000	42654000	24974000	61984000	38079000	21416000	74724000	35583000	27845000	32905000	32779000	35968000	35461000				18	18	13	41,7	41,7	34	58,022	0	86,859	3243300000	176	O95747	O95747	Serine/threonine-protein kinase OSR1	OXSR1
0	1320400	0	5057400	2051100	0	1223200	0	772700	1208300	1228500	1132300	969330	1900400	1627800	0	0	1235100	0	4131900	0	0	1554300	0	0	1025500	1946400	995940	1933100				2	2	2	8,9	8,9	8,9	28,423	0,00038447	2,8067	98810000	3	O95749-2;O95749	O95749-2;O95749	Geranylgeranyl pyrophosphate synthase	GGPS1
1504100	3894900	1093000	1407500	2210100	2001900	0	2610900	0	1095000	0	1384800	459710	0	1025900	0	1537300	0	0	2356300	675120	692120	1999800	0	1143300	0	0	0	0				12	5	5	15,4	7,5	7,5	94,511	0	7,8233	61982000	7	O95757	O95757	Heat shock 70 kDa protein 4L	HSPA4L
0	1966600	1094100	0	0	4157900	2787900	0	1852000	1692900	1697400	1389500	2213900	0	0	2168600	0	2340700	1570000	0	1222600	0	0	2211600	1381700	3288400	0	1834700	0				5	2	2	16,5	11,7	11,7	56,501	0	24,239	130970000	3	O95758-1;O95758-6;O95758-2;O95758;O95758-5;O95758-4;O95758-7	O95758-1;O95758-6;O95758-2;O95758;O95758-5;O95758-4;O95758-7	Polypyrimidine tract-binding protein 3	PTBP3
0	2144300	1311800	2558600	4458000	2080300	1734800	4486300	839690	3006200	4554900	2778400	1671200	2698100	2822600	1517100	3472700	2005800	2042100	3086300	1020700	1179600	2846500	1367400	1976600	3049000	2620400	3691200	2773500				3	3	3	12,3	12,3	12,3	25,817	0	3,9797	196860000	14	O95772-2;O95772	O95772-2;O95772	MLN64 N-terminal domain homolog	STARD3NL
6332400	7307000	4631800	6982100	6715800	5366100	9368600	7943800	4567600	4885800	5239000	4942600	6561800	3245000	6029600	6046700	7912700	4236300	15191000	1244300	22560000	27038000	5265400	12454000	17188000	8244100	6604900	5346800	4157600				5	5	5	71,9	71,9	71,9	10,403	0	31,396	771370000	36	O95777	O95777	U6 snRNA-associated Sm-like protein LSm8	LSM8
85977000	61175000	80127000	56721000	94179000	81486000	55382000	58083000	75507000	49683000	70465000	61916000	88487000	50010000	64635000	64533000	56606000	72720000	45833000	66031000	63043000	77999000	63652000	59297000	54868000	71830000	53750000	58239000	59199000				39	39	29	51,8	51,8	40,8	105,36	0	242,35	5831600000	308	O95782-2;O95782	O95782-2;O95782	AP-2 complex subunit alpha-1	AP2A1
0	0	0	0	0	0	0	1512500	0	1056200	0	2128100	0	0	1281300	0	0	0	0	0	0	0	8154500	1425900	3228400	1258700	1237100	0	0				2	2	2	3,9	3,9	3,9	85,379	0,0011287	2,5077	60556000	2	O95785-2;O95785-4;O95785-3;O95785	O95785-2;O95785-4;O95785-3;O95785	Protein Wiz	WIZ
0	664790	0	1525800	0	2362900	980820	1602000	834320	1266200	1858800	2209200	881630	0	3523300	885370	1645700	641990	720440	5580400	397500	319620	1314600	1150500	1315100	744740	0	1081700	1130400				3	3	3	4,5	4,5	4,5	101,38	0	4,2266	97531000	5	O95786-2;O95786	O95786-2;O95786	Probable ATP-dependent RNA helicase DDX58	DDX58
12011000	28524000	12033000	12848000	8597000	17862000	11733000	13833000	16065000	6434800	20196000	19782000	21220000	14476000	24059000	22331000	21180000	14537000	17571000	11654000	25751000	46354000	22327000	22276000	11770000	34673000	8934400	6133800	13043000				17	17	15	43,3	43,3	40,3	54,933	0	65,659	1659300000	75	O95793-2;O95793;O95793-3	O95793-2;O95793;O95793-3	Double-stranded RNA-binding protein Staufen homolog 1	STAU1
1160700	0	0	714040	0	750120	766100	1362800	646240	1061500	963990	1045700	858260	1693300	1261600	0	1216500	1006700	0	1103700	0	4376400	4306300	2039400	2617600	1375100	862690	1151900	1039000				2	2	2	5,4	5,4	5,4	44,678	0	4,4223	113850000	3	O95801	O95801	Tetratricopeptide repeat protein 4	TTC4
363080	2391400	486450	349100	783770	367060	534750	710210	247810	433890	510030	479150	1187900	1891000	954590	569470	2676200	348280	1919500	1099100	1408100	2609000	436070	829980	714360	800560	1105500	451760	638500				2	2	2	8,9	8,9	8,9	17,4	0,00039017	2,9855	81665000	14	O95807	O95807	Transmembrane protein 50A	TMEM50A
6049900	7829900	7903800	12439000	0	16172000	7740400	0	9444800	9538700	0	6905300	7119600	0	0	0	0	0	0	12721000	7577600	6229900	15862000	0	6897700	23745000	6493400	9016000	0				4	4	4	12,2	12,2	12,2	47,173	0	8,8173	485550000	8	O95810	O95810	Serum deprivation-response protein	SDPR
60609000	28569000	61536000	62877000	58775000	44107000	69589000	43294000	43614000	50715000	38647000	63819000	56786000	45880000	59351000	81870000	30829000	35475000	109920000	37944000	37747000	62970000	27928000	55597000	35124000	49579000	30164000	42567000	36759000				13	13	13	65,4	65,4	65,4	23,772	0	75,226	4392700000	136	O95816;O95816-2	O95816;O95816-2	BAG family molecular chaperone regulator 2	BAG2
31301000	20686000	17502000	32116000	27041000	26475000	22915000	29550000	20645000	35773000	31380000	37477000	25109000	55403000	52179000	19750000	30006000	27124000	22884000	45461000	12358000	27129000	43006000	30643000	25462000	30358000	33828000	34366000	33887000				16	16	16	46,8	46,8	46,8	61,594	0	76,417	2515500000	139	O95817	O95817	BAG family molecular chaperone regulator 3	BAG3
1647000	1188500	0	0	0	1078500	0	0	1359100	0	0	0	1150500	0	0	0	0	0	1781900	0	1346400	3914900	0	0	0	830090	0	0	0				28	2	0	25,5	2,1	0	151	0	6,2938	63380000	2	O95819-3;O95819-2	O95819-3;O95819-2
22009000	32507000	9314700	27919000	29365000	49082000	45176000	63200000	39120000	42206000	22348000	20725000	36063000	2482900	52908000	23304000	43737000	34034000	28678000	71620000	88981000	120240000	55851000	44746000	45839000	49759000	32584000	48861000	42076000				28	28	1	26,7	26,7	1,2	145	0	170,11	3620800000	120	O95819-6	O95819-6
0	0	0	0	0	0	0	0	0	0	0	0	0	0	0	0	0	0	0	0	0	0	0	0	0	0	676830	0	0				1	1	1	3,3	3,3	3,3	50,945	0,0043613	1,9723	18945000	0	O95822-2;O95822	O95822-2;O95822	Malonyl-CoA decarboxylase, mitochondrial	MLYCD
3382900	4757300	1373400	2291200	2961100	4903600	1860300	2253100	2508200	2005900	3030900	1023100	1720700	1418900	3315400	2265100	2965100	1895800	2864400	2742500	0	829650	4023100	2114700	3791900	1562100	2391800	0	0				5	5	5	22,3	22,3	22,3	38,696	0	7,8205	168360000	11	O95825;O95825-2	O95825;O95825-2	Quinone oxidoreductase-like protein 1	CRYZL1
47318000	42582000	45861000	53762000	53435000	42986000	39128000	63356000	31078000	40616000	45227000	55195000	43056000	50902000	57845000	41493000	59920000	50914000	40613000	74138000	40622000	27437000	59092000	47953000	83655000	58332000	56584000	58091000	59404000				18	18	18	34,2	34,2	34,2	66,294	0	112,81	4193000000	194	O95831-3;O95831;O95831-2;O95831-5;O95831-6;O95831-4	O95831-3;O95831;O95831-2;O95831-5	Apoptosis-inducing factor 1, mitochondrial	AIFM1
0	130920	195760	0	0	269020	302790	0	690450	523080	351630	416100	186280	0	0	0	0	275370	0	0	116220	133480	0	1090700	0	443370	265730	0	0				1	1	1	7,6	7,6	7,6	26,648	0,0052432	1,8976	18389000	2	O95833	O95833	Chloride intracellular channel protein 3	CLIC3
11694000	14556000	10578000	9880700	8236600	5455700	5371200	8169000	4764400	8389300	2420600	5001100	3420100	6706700	9646000	2706700	0	5487800	3879100	5571600	3247900	5021700	4024800	3835000	3923500	5755700	12302000	10557000	9244600				8	8	8	14	14	14	70,678	0	12,837	489300000	30	O95834;O95834-2;O95834-3	O95834;O95834-2;O95834-3	Echinoderm microtubule-associated protein-like 2	EML2
14455000	28558000	15801000	8559100	10489000	18861000	13053000	4646100	12220000	16141000	7683400	6054400	3523700	8776700	6154700	6025800	1865800	8440600	2891500	3956600	9303800	13257000	5592800	8140600	4015700	3745100	13155000	7471200	10011000				10	10	10	42,6	42,6	42,6	29,188	0	47,622	759320000	51	O95861-4;O95861;O95861-2;O95861-3	O95861-4;O95861;O95861-2;O95861-3	3(2),5-bisphosphate nucleotidase 1	BPNT1
0	0	0	1163200	0	10335000	15004000	8425300	11244000	8027000	4840400	2419800	2078200	3247500	4870100	1316800	1676300	7727500	849100	1049800	12043000	13567000	27171000	50744000	44881000	82316000	15832000	7571900	15626000				9	9	8	22,7	22,7	21,4	52,259	0	32,355	1272100000	50	O95864;O95864-3;O95864-4;O95864-2	O95864;O95864-3;O95864-4;O95864-2	Fatty acid desaturase 2	FADS2
61788000	75936000	49705000	82850000	34149000	51420000	50245000	42701000	44897000	26281000	24037000	23595000	34835000	25976000	57193000	22440000	18306000	35173000	50737000	33919000	33774000	22438000	12104000	13926000	18905000	13738000	41949000	41659000	40855000				12	12	11	53,7	53,7	50,9	29,644	0	50,409	2951500000	157	O95865	O95865	N(G),N(G)-dimethylarginine dimethylaminohydrolase 2	DDAH2
2291300	1240700	1388900	963050	0	2589800	1058400	1312600	1850100	1310900	2089800	2396100	1637400	1423000	2696700	2305200	1028100	1683100	1223000	1582400	1688400	1045800	837620	1331600	1939400	2705300	1333900	1448700	672380				2	2	2	6,6	6,6	6,6	63,243	0	22,075	138740000	8	O95870;O95870-2	O95870;O95870-2	Abhydrolase domain-containing protein 16A	ABHD16A
0	0	0	0	0	1040600	0	1256500	999320	0	0	0	0	0	0	701490	0	1092400	1106000	0	0	1387400	1679700	0	0	0	1512600	0	0				1	1	1	4,4	4,4	4,4	31,71	0,0001955	3,0175	32370000	2	O95873	O95873	Uncharacterized protein C6orf47	C6orf47
13560000	9838800	10165000	3491700	5207500	7271800	10221000	6800200	21168000	6187800	7699300	6556800	5314500	10136000	8092600	13697000	8565400	11343000	3748200	11905000	3834500	6424300	8980400	15671000	8280300	3531400	10741000	6305200	13122000				6	6	6	37,8	37,8	37,8	19,206	0	18,643	759850000	47	O95881	O95881	Thioredoxin domain-containing protein 12	TXNDC12
5212900	10852000	11278000	10782000	15778000	11176000	10216000	6769900	10592000	15879000	4854600	12185000	8038900	9234300	9304400	4489500	9668100	3368200	4390400	44175000	5883300	8081000	21550000	13885000	25862000	14468000	8240600	7888500	7710700				10	10	10	30,4	30,4	30,4	53,921	0	49,485	931030000	51	O95965;O95965-2;O95965-3	O95965;O95965-2;O95965-3	Integrin beta-like protein 1	ITGBL1
19224000	17265000	5790100	41026000	16928000	9693000	7540500	11166000	5046700	3273400	1855500	0	1267100	1513100	1923400	1933200	4521100	1375900	3428900	2042500	1657700	1169000	0	0	757150	1662900	3859400	3422400	4532900				7	7	7	21,4	21,4	21,4	49,405	0	27,645	372860000	22	O95967	O95967	EGF-containing fibulin-like extracellular matrix protein 2	EFEMP2
4154000	1922100	1528900	10606000	2530700	1146700	1433900	3918600	1106100	1455400	1691000	1988000	1602200	3077200	5247000	1257000	4709600	1261700	1880800	3025700	0	0	0	0	0	823050	0	1472400	1510800				5	5	5	6,2	6,2	6,2	106,46	0	12,067	152860000	7	O95980	O95980	Reversion-inducing cysteine-rich protein with Kazal motifs	RECK
3701300	1282700	6687200	6797000	5707700	6910500	3755800	2751300	4344200	4048200	1896800	0	4566400	0	4907700	3469300	0	2132500	2257800	5471500	2551800	0	0	3319100	2871900	0	6427800	4309400	7058500				5	5	5	35,5	35,5	35,5	19,471	0	9,7247	247250000	12	O95989	O95989	Diphosphoinositol polyphosphate phosphohydrolase 1	NUDT3
2586400	1815400	2244800	3218600	6556000	2940000	3347800	3531500	2262300	8067000	1801400	3631100	2469800	3543800	5869800	1507100	8571800	3108000	3163700	4198300	4476500	3241300	7739700	3031300	2718000	3832900	4828200	3808100	2867200				7	7	7	27,9	27,9	27,9	26,251	0	8,8937	313830000	15	O95999	O95999	B-cell lymphoma/leukemia 10	BCL10
32407000	18273000	13208000	20514000	35249000	14911000	14779000	25083000	11901000	15178000	15057000	17597000	14041000	31594000	21719000	13300000	15223000	16670000	23463000	28858000	18485000	25776000	21663000	11313000	17450000	24828000	27284000	27346000	23224000				9	9	9	51,7	51,7	51,7	20,776	0	29,851	1626300000	56	O96000;O96000-2	O96000;O96000-2	NADH dehydrogenase [ubiquinone] 1 beta subcomplex subunit 10	NDUFB10
20867000	27979000	17330000	19249000	32105000	20644000	22631000	20558000	19163000	19671000	84933000	81210000	42442000	82380000	48129000	19956000	102980000	67244000	57496000	52016000	56080000	58193000	75944000	45273000	65337000	87840000	32654000	30398000	37682000				12	12	12	28,6	28,6	28,6	76,096	0	117,35	4322300000	142	O96005;O96005-4;O96005-3	O96005;O96005-4;O96005-3	Cleft lip and palate transmembrane protein 1	CLPTM1
754130	756590	428400	0	0	699040	342870	0	671000	0	0	0	670450	0	622200	1880400	0	401290	404340	0	481030	698490	0	1889200	0	0	0	0	0				2	2	2	17	17	17	20,944	0	4,3023	40550000	4	O96007	O96007	Molybdopterin synthase catalytic subunit	MOCS2
23791000	16548000	16492000	16578000	4694400	29751000	20661000	44758000	21902000	16246000	44821000	23302000	14485000	36938000	7238000	14332000	41102000	34572000	19157000	36740000	41751000	26970000	41291000	32179000	49237000	55624000	29437000	29762000	23491000				9	9	9	39,6	39,6	39,6	37,893	0	316,37	2431600000	85	O96008;O96008-2	O96008;O96008-2	Mitochondrial import receptor subunit TOM40 homolog	TOMM40
9779700	11133000	7459900	7929100	10000000	6893400	6614300	7047500	6761500	6373500	3323200	4798800	4971100	6380300	9642400	2902400	4059300	3687600	6539200	5932100	8497000	9011700	5626000	4922500	3907500	7819200	6113500	5747700	5871200				7	7	7	33,2	33,2	33,2	28,431	0	19,962	546430000	37	O96011;O96011-2	O96011;O96011-2	Peroxisomal membrane protein 11B	PEX11B
2378500	2395200	1956200	1668600	0	3391700	2744400	2999600	2903000	3039000	2891100	2833300	1784000	2442100	4126200	2749800	3596900	2749800	1520600	3812800	5833900	3778700	4752100	2640200	4349300	0	1645900	2484200	0				7	7	7	21,7	21,7	21,7	64,071	0	14,784	246710000	9	O96013;O96013-4;O96013-3;O96013-2	O96013;O96013-4;O96013-3;O96013-2	Serine/threonine-protein kinase PAK 4	PAK4
10945000	6300200	5557900	10120000	15723000	9711400	6423400	14698000	13012000	6513200	10872000	8803500	18259000	4643300	9241200	13768000	11787000	11065000	5716500	9338000	31576000	45652000	19718000	23811000	12721000	12317000	9615800	12537000	13475000				13	13	13	36,1	36,1	36,1	47,46	0	71,311	1359500000	61	O96019;O96019-2;O94805	O96019;O96019-2	Actin-like protein 6A	ACTL6A
0	0	0	0	0	0	722130	0	0	0	2003100	1651500	0	1736500	0	0	2761600	2036300	0	1525100	0	0	3774800	1765600	2599800	3033800	0	0	0				5	5	2	5,7	5,7	1,8	152,26	0	19,127	205560000	4	O96028;O96028-5;O96028-6;O96028-4;O96028-2;O96028-7	O96028;O96028-5	Histone-lysine N-methyltransferase NSD2	WHSC1
11346000	4850400	10414000	16770000	21858000	14654000	12387000	16526000	14464000	6378800	31833000	30597000	21429000	39083000	21422000	18248000	46626000	28021000	14819000	66609000	4936700	4612300	39098000	12957000	23055000	20319000	19048000	18614000	22941000				5	5	5	67,3	67,3	67,3	11,268	0	44,282	1695400000	54	P00167-2;P00167;P00167-3	P00167-2;P00167;P00167-3	Cytochrome b5	CYB5A
1232900000	954790000	1823700000	1428600000	1277100000	1516100000	1184400000	1144200000	1834000000	1721300000	933150000	1510700000	1053600000	1147400000	1155200000	1703900000	886990000	1455500000	660650000	1402100000	1124500000	670400000	1140900000	1739300000	1321600000	820290000	982220000	1182300000	1091200000				32	32	30	88,3	88,3	80,7	36,688	0	274,76	106620000000	801	P00338;P00338-3;P00338-4;P00338-5;P00338-2;Q6ZMR3;P07864	P00338;P00338-3;P00338-4;P00338-5;P00338-2	L-lactate dehydrogenase A chain	LDHA
0	0	89127	0	0	0	0	0	0	0	212870	0	1916400	186600	0	0	0	0	377980	165690	99463	0	0	0	0	0	124680	0	0				3	1	1	6,2	3,2	3,2	54,861	0	4,0649	10896000	1	P00352	P00352	Retinal dehydrogenase 1	ALDH1A1
198280000	173190000	220600000	220330000	197730000	195170000	147930000	240510000	150700000	187800000	221980000	251350000	249210000	259630000	278400000	176180000	322280000	223870000	170630000	398100000	181030000	126800000	232300000	163110000	311260000	236850000	241780000	245310000	197920000				26	26	9	50,4	50,4	21,7	61,397	0	122,93	18987000000	519	P00367;P00367-3;P00367-2;A6NF36	P00367;P00367-3;P00367-2	Glutamate dehydrogenase 1, mitochondrial	GLUD1
2182000	935720	1340700	1784400	0	1864200	2304000	2444700	989430	1925600	5354600	4523600	5511700	2296400	4475500	748750	1988300	9076800	4402400	2426200	2391200	2778000	8306300	3505500	2769600	2326200	4253600	4179100	1930500				3	3	3	17,6	17,6	17,6	21,452	0	5,999	281750000	11	P00374;P00374-2;Q86XF0	P00374;P00374-2;Q86XF0	Dihydrofolate reductase;Dihydrofolate reductase, mitochondrial	DHFR;DHFRL1
169330000	208940000	294160000	102370000	85286000	137530000	99640000	50346000	153700000	143020000	106510000	202540000	203850000	155780000	129140000	312670000	156990000	144970000	105210000	98317000	75188000	20437000	54879000	129260000	152560000	117530000	151270000	146050000	89932000				19	19	19	83,8	83,8	83,8	31,628	0	301,22	13477000000	409	P00387-2;P00387;P00387-3	P00387-2;P00387;P00387-3	NADH-cytochrome b5 reductase 3;NADH-cytochrome b5 reductase 3 membrane-bound form;NADH-cytochrome b5 reductase 3 soluble form	CYB5R3
19829000	71920000	25597000	12855000	21598000	35015000	19867000	22750000	41126000	19210000	35898000	27018000	13484000	22760000	12717000	24272000	8433200	41083000	13211000	18524000	3015600	72807000	12345000	24384000	34785000	13856000	19773000	23217000	17097000				14	14	14	46,3	46,3	46,3	51,7	0	127,36	2348500000	85	P00390-2;P00390;P00390-3;P00390-4;P00390-5	P00390-2;P00390;P00390-3;P00390-4;P00390-5	Glutathione reductase, mitochondrial	GSR
10713000	16971000	16651000	41755000	20762000	20641000	20090000	25221000	25142000	20498000	34934000	34692000	33064000	30113000	43174000	30717000	39146000	28901000	28058000	28494000	40522000	48773000	18854000	26801000	39271000	43486000	30535000	30337000	31021000				5	5	5	27,8	27,8	27,8	25,565	0	37,047	2821500000	109	P00403	P00403	Cytochrome c oxidase subunit 2	MT-CO2
2382000	0	0	2355300	3480800	2433500	1783000	2410500	2045600	0	3468000	0	4747400	2710600	5743900	4840600	3052600	3975100	2129600	2939700	2117100	0	3036800	3210100	4614900	4688100	1242400	4553300	6983100				1	1	1	5,4	5,4	5,4	29,95	0	3,7752	234540000	8	P00414	P00414	Cytochrome c oxidase subunit 3	MT-CO3
168960000	216320000	152900000	249060000	259430000	134700000	185870000	190240000	140270000	253290000	60454000	116740000	75720000	121720000	125060000	114560000	40553000	68374000	89776000	238360000	73848000	126160000	95088000	145870000	61996000	45213000	95387000	122160000	114330000				9	9	9	80,5	80,5	80,5	15,936	0	227,03	10023000000	149	P00441	P00441	Superoxide dismutase [Cu-Zn]	SOD1
1810700	7045300	4382900	10140000	4366800	4223100	1323700	0	289030	5639500	951820	0	538720	84182000	0	450670	0	0	1242300	0	531490	787550	497190	0	0	0	4507600	5581500	2915500				7	7	7	14,2	14,2	14,2	83,266	0	24,746	311770000	16	P00488	P00488	Coagulation factor XIII A chain	F13A1
55871000	58516000	29855000	12864000	25102000	56356000	66024000	15935000	46450000	46522000	13724000	17544000	41688000	4826400	13665000	40377000	10913000	27306000	22670000	14734000	50862000	56258000	13157000	43660000	28433000	20726000	25142000	29457000	32905000				13	13	13	59,2	59,2	59,2	32,118	0	95,899	3373000000	161	P00491	P00491	Purine nucleoside phosphorylase	PNP
15919000	15064000	17284000	22667000	16466000	24861000	21447000	22167000	21254000	21045000	11798000	9699800	9391800	11643000	17150000	9661100	10411000	19641000	11118000	13736000	20162000	34709000	19312000	16079000	18836000	18247000	22552000	23297000	18336000				6	6	6	35,3	35,3	35,3	24,579	0	21,389	1535100000	71	P00492	P00492	Hypoxanthine-guanine phosphoribosyltransferase	HPRT1
71597000	54047000	59908000	50374000	35456000	78394000	74656000	73979000	89539000	46887000	52123000	47041000	62261000	58337000	74280000	61989000	61415000	50574000	64495000	60512000	106460000	100070000	52698000	96023000	91004000	92379000	68558000	49779000	69889000				20	20	20	55,6	55,6	55,6	47,517	0	78,951	6339500000	183	P00505;P00505-2	P00505;P00505-2	Aspartate aminotransferase, mitochondrial	GOT2
20553000	8039800	9595300	37466000	19550000	30126000	32282000	30095000	20624000	17205000	24359000	17152000	19246000	9019100	21294000	15019000	48551000	26854000	14201000	33053000	12591000	20496000	27586000	19592000	28879000	33347000	13092000	13671000	14635000				21	21	21	25,5	25,5	25,5	134,28	0	109,68	1892600000	83	P00533;P00533-4;P00533-3;P00533-2	P00533;P00533-4;P00533-3	Epidermal growth factor receptor	EGFR
1071300000	1243700000	1241200000	489840000	641670000	641440000	947070000	549890000	794680000	793370000	476680000	425660000	575760000	440000000	445690000	646090000	235800000	432880000	651170000	406410000	853060000	584990000	415650000	727340000	352450000	268060000	370790000	439370000	434100000				33	33	27	79,1	79,1	67,9	44,614	0	287,64	55372000000	956	P00558;P00558-2	P00558;P00558-2	Phosphoglycerate kinase 1	PGK1
59005000	129220000	60984000	60265000	74188000	34378000	36413000	73275000	50065000	42339000	26328000	24526000	47221000	36206000	44744000	51601000	25852000	35576000	46597000	70977000	50831000	29106000	24249000	21596000	15221000	2818800	56102000	21736000	31314000				14	14	13	70,1	70,1	65,5	21,635	0	50,943	3207000000	113	P00568;Q9Y6K8-2	P00568	Adenylate kinase isoenzyme 1	AK1
0	0	0	6008400	0	0	0	1491100	0	0	0	0	0	650520	0	0	0	0	0	0	737070	0	0	0	0	0	0	0	0				2	2	2	3,4	3,4	3,4	80,118	0	6,7547	20969000	2	P00736;Q9NZP8	P00736;Q9NZP8	Complement C1r subcomponent;Complement C1r subcomponent heavy chain;Complement C1r subcomponent light chain;Complement C1r subcomponent-like protein	C1R;C1RL
2453100	3855900	1870200	0	1997300	0	0	0	0	0	0	0	0	0	0	2163800	0	0	0	0	0	0	0	0	0	0	0	0	0				1	1	1	2,8	2,8	2,8	47,617	0,0011291	2,5077	28708000	2	P00740-2;P00740	P00740-2;P00740	Coagulation factor IX;Coagulation factor IXa light chain;Coagulation factor IXa heavy chain	F9
0	0	0	0	0	0	656360	0	0	0	0	0	0	0	0	0	0	0	0	0	2397400	0	0	0	0	0	0	0	0	+			2	1	1	5,1	3,1	3,1	90,568	1	-2	12743000	1	P00747	P00747	Plasminogen;Plasmin heavy chain A;Activation peptide;Angiostatin;Plasmin heavy chain A, short form;Plasmin light chain B	PLG
1123500	0	1187600	1588500	1076900	1455500	1176300	1898500	3186000	3701100	3946500	1853900	1038300	1715500	1944900	1209400	2722600	1617700	863870	2084000	1083200	0	3080300	1285500	1979300	8993100	1444100	1615200	1969800				5	5	5	17,1	17,1	17,1	46,908	0	20,592	162690000	6	P00749-2;P00749	P00749-2;P00749	Urokinase-type plasminogen activator;Urokinase-type plasminogen activator long chain A;Urokinase-type plasminogen activator short chain A;Urokinase-type plasminogen activator chain B	PLAU
0	922160	0	875450	0	695070	0	0	0	1006600	887340	1918800	1036400	0	1805800	0	1669300	668700	826510	1779700	573730	887710	0	875400	0	1193700	1060400	979360	0				1	1	1	4,1	4,1	4,1	32,175	0,0057544	1,8279	57581000	1	P00750-2;P00750-3;P00750	P00750-2;P00750-3;P00750	Tissue-type plasminogen activator;Tissue-type plasminogen activator chain A;Tissue-type plasminogen activator chain B	PLAT
6937500	1305000	1859700	6435200	1899500	1235300	0	2363200	1484200	0	1804100	0	1284300	1509400	4759700	917130	0	1857700	1049600	2753300	0	0	0	0	0	0	1878200	1452400	2111700				6	6	6	25,9	25,9	25,9	40,764	0	13,315	121640000	5	P00813	P00813	Adenosine deaminase	ADA
30266000	46220000	28258000	49316000	70225000	9013700	7696100	17998000	6321200	18878000	12146000	35092000	42793000	12105000	27690000	38096000	16358000	15327000	28770000	25968000	3737500	0	1529600	0	0	0	16206000	8471100	17326000				13	13	13	35,9	35,9	35,9	46,53	0	43,509	1297700000	38	P00966	P00966	Argininosuccinate synthase	ASS1
24219000	46055000	28118000	10222000	39571000	21847000	20050000	22630000	19463000	39058000	12476000	21527000	19076000	4982900	12494000	9798800	7621400	7600500	6073200	8852800	4219800	7851200	9265600	11418000	4640200	42924000	20920000	10627000	12602000				6	6	6	42	42	42	23,171	0	25,788	1341200000	60	P01033	P01033	Metalloproteinase inhibitor 1	TIMP1
8393600	3048400	7327400	3374100	6869100	5005100	4937500	0	4538000	6393900	1183100	1367800	2841600	1850200	3189900	1652900	1854700	1062000	1741100	1249900	2466500	3907800	1886300	3915000	0	2168800	4888800	3853100	2391600				4	4	4	30,8	30,8	30,8	15,799	0	10,102	236190000	21	P01034	P01034	Cystatin-C	CST3
2201300	2248300	2444000	0	0	0	0	2114200	0	2219000	631200	6948100	0	0	0	0	0	0	1529700	796830	0	586780	0	0	0	0	2630900	1454800	1104200				4	4	4	39,8	39,8	39,8	11,006	0	16,875	57562000	7	P01040	P01040	Cystatin-A;Cystatin-A, N-terminally processed	CSTA
2378400	2521800	4316900	4995900	2250200	9417500	5599400	15200000	5609000	4497200	8555200	5399800	4250400	5319300	10821000	2879600	7496600	6900400	4660800	3814100	7280500	7036900	8990000	5446100	7706300	7051500	4316800	5290000	7617000				8	8	2	52,9	52,9	12,7	21,229	0	34,785	553950000	36	P01111	P01111	GTPase NRas	NRAS
1221300	3676100	1312900	1074900	1931200	1642500	892450	1240100	1614000	678120	934200	1789400	1088600	0	1017700	1842100	766060	1226200	1925400	833500	1499800	4339700	682740	1838300	1630200	1603900	0	1452600	3077000				7	2	2	45	11,1	11,1	21,298	0	4,1053	131110000	5	P01112;P01112-2	P01112;P01112-2	GTPase HRas;GTPase HRas, N-terminally processed	HRAS
0	0	0	0	0	328230	309110	439920	0	337800	0	0	0	0	1377300	0	3759200	458270	427500	3008200	0	0	0	408370	287090	0	0	399280	0				6	3	3	40,4	14,4	14,4	21,424	0	12,668	55414000	5	P01116-2;P01116	P01116-2;P01116	GTPase KRas;GTPase KRas, N-terminally processed	KRAS
2791900	0	1510600	1925900	2449300	3701000	14104000	4586700	9767200	10420000	2905700	1989200	2668800	2507800	1543400	3993600	1468700	1870400	2684800	1188400	3673300	25422000	36506000	25216000	18301000	22524000	4151800	1733500	3458000				11	11	11	20,5	20,5	20,5	76,855	0	46,524	720390000	27	P01130-3;P01130;P01130-2;P01130-6;P01130-4;P01130-5	P01130-3;P01130;P01130-2;P01130-6;P01130-4;P01130-5	Low-density lipoprotein receptor	LDLR
0	0	433490	1104400	0	407580	646500	1338500	419220	1750500	3921900	1441000	1552100	5039800	3786400	476610	5126800	2124500	1386000	4248100	0	0	2349700	668240	967450	1571600	1677600	1160000	1362800				2	2	2	8,2	8,2	8,2	44,341	0	5,6783	120150000	10	P01137	P01137	Transforming growth factor beta-1;Latency-associated peptide	TGFB1
64899000	39264000	40193000	4782500	4263900	0	1977200	0	2998100	0	0	0	361920	0	3161300	0	0	0	0	9400900	698940	0	0	0	0	0	0	0	1121100				3	2	2	17,2	13,9	13,9	20,14	0	9,2407	379780000	11	P01344;P01344-2;P01344-3	P01344;P01344-2;P01344-3	Insulin-like growth factor II;Insulin-like growth factor II;Insulin-like growth factor II Ala-25 Del;Preptin	IGF2
0	0	0	0	0	0	0	0	0	0	0	0	0	0	3787400	0	0	0	0	0	0	0	0	0	0	0	0	0	0				2	2	2	4,7	4,7	4,7	83,283	0	8,8627	15594000	2	P01833	P01833	Polymeric immunoglobulin receptor;Secretory component	PIGR
0	0	0	0	0	0	0	0	0	0	918070	756190	0	4198500	3169800	0	5956800	0	939620	0	0	0	0	0	0	0	1009700	870090	834650				1	1	1	9,3	9,3	9,3	23,379	0	5,6826	49044000	3	P0DOX7;P01834	P0DOX7;P01834	Ig kappa chain C region	IGKC
0	0	0	0	0	0	0	0	0	0	0	0	0	0	5722000	0	0	0	0	0	0	0	0	0	0	0	0	0	0				2	2	2	7,6	7,6	7,6	37,654	0	5,4378	23560000	2	P01876	P01876	Ig alpha-1 chain C region	IGHA1
0	0	0	0	0	0	0	1858100	0	0	0	0	0	0	0	0	0	9432600	0	0	0	0	7067700	0	0	1027300	395180	0	720660				11	2	2	42,8	5,5	5,5	40,46	0	7,7959	61714000	4	P01889	P01889	HLA class I histocompatibility antigen, B-7 alpha chain	HLA-B
16192000	3742300	0	20171000	0	0	0	0	0	0	13653000	4736400	5132700	0	2263000	0	0	0	0	0	0	0	0	0	0	0	1623000	1212900	1295100				16	2	2	49,3	7,1	7,1	40,908	0	6,6462	159530000	8	P01891;P30511-2	P01891	HLA class I histocompatibility antigen, A-68 alpha chain	HLA-A
22073000	30502000	15046000	10589000	19012000	2398700	17817000	36388000	23525000	45143000	15210000	26500000	19468000	6098700	8277500	24162000	76651000	8031900	52940000	10528000	14524000	15869000	19039000	12179000	63053000	23616000	18556000	22798000	13589000				19	8	1	55,3	23,3	4,9	40,921	0	43,206	2141900000	105	P01892	P01892	HLA class I histocompatibility antigen, A-2 alpha chain	HLA-A
3832900	0	970050	2687300	5774600	0	0	0	0	0	1822700	4039500	8162800	852510	12808000	7006000	16319000	2425100	33353000	10320000	0	0	0	0	0	573710	2648300	2293700	1763000				6	6	6	23,6	23,6	23,6	28,607	0	13,026	337270000	26	P01903;P01906	P01903	HLA class II histocompatibility antigen, DR alpha chain	HLA-DRA
0	0	0	1623200	0	0	0	0	0	0	0	0	4481400	0	1836700	1761100	0	0	4286900	0	0	0	0	0	0	0	0	2466200	2446300				6	1	0	29,7	3,4	0	29,966	0,00038402	2,7792	53896000	3	P01911;Q5Y7A7;Q95IE3;P01912;P04440	P01911;Q5Y7A7;Q95IE3;P01912	HLA class II histocompatibility antigen, DRB1-15 beta chain;HLA class II histocompatibility antigen, DRB1-13 beta chain;HLA class II histocompatibility antigen, DRB1-12 beta chain;HLA class II histocompatibility antigen, DRB1-3 chain	HLA-DRB1
1892400000	894340000	3416000000	3389400000	1666500000	2835400000	4565900000	2670800000	3294100000	2348500000	656380000	443610000	477250000	1930400000	599960000	2410900000	498110000	3454900000	4288600000	353230000	481050000	1080300000	1019500000	1497300000	378400000	463830000	2220700000	2158500000	2188500000				68	68	68	72,2	72,2	72,2	138,94	0	323,31	153320000000	1990	P02452;CON__Q862S4;P02458;P02458-1	P02452	Collagen alpha-1(I) chain	COL1A1
158020000	88280000	100990000	267230000	128920000	259210000	198490000	379200000	141940000	43253000	43803000	18363000	51025000	120210000	58633000	245620000	49112000	377280000	325490000	54454000	46894000	86867000	76680000	60285000	35530000	32712000	152190000	138090000	124560000				35	35	20	38	38	25	138,56	0	313,54	11529000000	384	P02461;P02461-2	P02461;P02461-2	Collagen alpha-1(III) chain	COL3A1
20263000	11466000	36379000	10077000	19299000	1906200	3081300	2682000	6488800	5813500	60473000	5029900	1685900	134450000	4942800	7624400	6080200	17788000	23012000	11610000	886930	1301300	5903300	4358100	0	6356300	6568600	2879100	5529900				5	5	5	5,5	5,5	5,5	160,61	0	106,1	1090600000	36	P02462;P29400;P29400-2	P02462	Collagen alpha-1(IV) chain;Arresten	COL4A1
118280000	175110000	217750000	88570000	76507000	15708000	13146000	6416100	12937000	59380000	35406000	43602000	120070000	95856000	61848000	86653000	19011000	46510000	110680000	28862000	8359500	2761700	2111300	11501000	6064100	7129900	26354000	18757000	33732000				12	12	12	65,1	65,1	65,1	20,159	0	61,927	4429000000	134	P02511	P02511	Alpha-crystallin B chain	CRYAB
7188100000	4306900000	7018500000	8323700000	9058700000	5203100000	5136300000	4760900000	4447000000	4633700000	4701800000	6376400000	7923000000	4707900000	8795600000	7006100000	5082300000	5731900000	6612600000	5624700000	5250000000	3347100000	2901900000	2792300000	5692000000	5453200000	4331500000	5623700000	6318400000				69	69	0	77	77	0	74,139	0	323,31	472900000000	2816	P02545;P02545-6;P02545-5;P02545-4;REV__Q5VX52	P02545;P02545-6;P02545-5;P02545-4	Prelamin-A/C;Lamin-A/C	LMNA
2601600	0	0	0	0	0	0	0	6313700	0	0	14239000	0	0	0	17115000	3494900	0	0	0	0	0	0	0	0	0	0	0	0				67	1	1	83,9	4,5	4,5	65,134	0	29,864	156130000	5	P02545-2	P02545-2	Prelamin-A/C;Lamin-A/C	LMNA
0	0	0	2433200	2477200	0	0	3371100	0	0	1982900	1979700	0	0	0	0	3983800	0	0	2965600	0	0	2523200	0	0	1664200	1608500	0	0				68	1	1	82,2	3,9	3,9	70,66	0	13,821	52652000	1	P02545-3	P02545-3	Prelamin-A/C;Lamin-A/C	LMNA
0	0	0	0	0	0	0	0	0	0	1505400	0	0	0	0	872560	0	0	0	0	0	0	0	0	0	0	0	0	0				2	1	1	10,9	4,9	4,9	30,777	0,00038102	2,6868	8728300	1	P02647	P02647	Apolipoprotein A-I;Proapolipoprotein A-I;Truncated apolipoprotein A-I	APOA1
1686200	0	641480	2697200	20975000	696860	0	2863800	1080400	0	1069400	0	1310700	0	517780	987420	1158900	1882100	2837600	2490500	0	0	0	0	0	0	1127900	1123900	1040600				9	4	4	31,9	18,3	18,3	36,154	0	42,893	94920000	8	P02649	P02649	Apolipoprotein E	APOE
37332000	102950000	27437000	42033000	19171000	2886200	3860100	1725000	4136100	9504900	708090	498910	0	437070	0	0	0	0	197090	0	0	0	0	0	0	433940	8052200	3877100	6577000				1	1	1	16,2	16,2	16,2	10,852	0	25,502	528970000	17	P02656	P02656	Apolipoprotein C-III	APOC3
62228000	193760000	49078000	24453000	83105000	0	0	0	0	0	1956800	6596400	0	12245000	741190	1635500	845370	3671200	12678000	4394500	0	0	0	0	0	0	19198000	13072000	17768000				2	2	2	3,4	3,4	3,4	49,496	0	5,2946	972700000	17	P02679-2;P02679	P02679-2;P02679	Fibrinogen gamma chain	FGG
3762900000	2470500000	7779100000	6543300000	2726300000	17132000000	10360000000	6709900000	14272000000	7327600000	1029000000	1075400000	1108700000	1365600000	1058900000	1169800000	1436300000	859510000	1219800000	624770000	2856400000	3691300000	2382400000	3171000000	3199400000	2850900000	3835500000	4306800000	4271600000				105	105	0	60,9	60,9	0	259,21	0	323,31	377590000000	3627	P02751-3;P02751;P02751-14;P02751-8;P02751-17;P02751-9;P02751-6;P02751-12;P02751-4;P02751-16;P02751-2	P02751-3;P02751;P02751-14;P02751-8;P02751-17;P02751-9;P02751-6;P02751-12;P02751-4	Fibronectin;Anastellin;Ugl-Y1;Ugl-Y2;Ugl-Y3	FN1
0	0	0	0	0	229900	0	0	0	0	0	0	0	0	0	0	0	0	0	0	0	0	0	290390	0	0	0	0	0	+			104	1	0	59	1,3	0	268,91	1	-2	2204600	1	P02751-7;P02751-15;P02751-11	P02751-7;P02751-15;P02751-11	Fibronectin;Anastellin;Ugl-Y1;Ugl-Y2;Ugl-Y3	FN1
0	0	0	0	0	4021200	0	0	1249700	0	0	0	0	0	0	0	0	0	0	0	0	0	0	0	0	0	0	0	0				99	1	0	62	1,8	0	243,33	0	23,617	21917000	1	P02751-5	P02751-5	Fibronectin;Anastellin;Ugl-Y1;Ugl-Y2;Ugl-Y3	FN1
0	789840	1477800	0	0	0	0	0	0	0	0	0	0	0	0	0	0	0	0	0	0	0	0	0	0	0	0	0	0				2	2	2	16,4	16,4	16,4	23,01	0	9,7359	6392800	1	P02753	P02753	Retinol-binding protein 4;Plasma retinol-binding protein(1-182);Plasma retinol-binding protein(1-181);Plasma retinol-binding protein(1-179);Plasma retinol-binding protein(1-176)	RBP4
0	0	0	0	0	0	0	693180	0	0	3580700	3322200	0	0	0	536650	565890	0	0	582800	0	208180	0	0	0	0	0	0	0				6	1	1	12,5	3,8	3,8	39,34	0	11,194	26301000	2	P02765	P02765	Alpha-2-HS-glycoprotein;Alpha-2-HS-glycoprotein chain A;Alpha-2-HS-glycoprotein chain B	AHSG
55904000	59679000	50968000	51115000	46124000	40981000	40068000	33114000	40689000	34233000	57584000	52943000	62878000	46229000	70376000	33215000	64672000	51355000	92104000	59397000	38098000	69201000	99845000	60951000	56489000	56300000	61428000	42331000	41860000				29	29	28	44,1	44,1	42,9	84,87	0	110,37	4781400000	192	P02786	P02786	Transferrin receptor protein 1;Transferrin receptor protein 1, serum form	TFRC
0	842640	34483000	1598300	0	10520000	8077000	20819000	9085100	21056000	516240	0	774490	872420	915160	0	2449700	0	391380	0	47811000	29943000	40460000	81856000	27041000	77830000	19300000	12355000	17720000				24	23	23	38,4	37,2	37,2	77,063	0	62,648	1457000000	75	P02787	P02787	Serotransferrin	TF
0	0	0	585580	0	653120	558510	0	503880	0	845240	1036400	630630	973870	38725000	0	1116100	955340	441140	0	0	0	911740	923230	0	898900	503610	0	0				8	5	5	15,3	11	11	73,16	0	25,102	177830000	6	P02788-2;P02788	P02788-2;P02788	Lactotransferrin;Lactoferricin-H;Kaliocin-1;Lactoferroxin-A;Lactoferroxin-B;Lactoferroxin-C	LTF
18985000	16976000	15993000	1722600	2590600	5789500	12122000	2194100	16480000	11908000	39479000	43276000	48212000	25618000	3456400	43088000	3260700	23216000	49170000	24795000	16967000	13374000	2267300	11765000	2887400	16187000	8372200	7656700	5273100				8	8	8	46,9	46,9	46,9	20,019	0	40,159	1662200000	67	P02792	P02792	Ferritin light chain	FTL
69599000	76974000	34064000	14749000	25073000	25146000	32804000	26167000	68094000	47665000	52993000	96208000	157060000	28130000	26892000	76180000	36209000	60703000	68040000	58271000	87972000	27591000	36596000	87353000	31625000	48155000	31284000	58097000	47180000				13	13	13	72,1	72,1	72,1	21,225	0	129,52	5093100000	119	P02794	P02794	Ferritin heavy chain;Ferritin heavy chain, N-terminally processed	FTH1
572560000	237440000	235050000	202840000	604310000	595530000	1044300000	333940000	851430000	801580000	31196000	39473000	40962000	6230000	45545000	35191000	13437000	35738000	58922000	115710000	146760000	721710000	525010000	458570000	119720000	168150000	259920000	341440000	382750000			+	4	4	1	67,2	67,2	32,8	6,0422	0	74,106	25566000000	145	P02795;P13640-2;P13640;CON__P67983;Q8N339;P80294;P04731	P02795;P13640-2;P13640;CON__P67983;Q8N339	Metallothionein-2;Metallothionein-1G;Metallothionein-1M	MT2A;MT1G;MT1M
0	0	0	0	0	0	193980	0	0	0	0	0	910720	0	0	0	0	0	0	0	131520	0	0	297220	0	0	0	0	0				1	1	1	6	6	6	35,66	0	3,4363	6298900	1	P03886	P03886	NADH-ubiquinone oxidoreductase chain 1	MT-ND1
0	0	0	0	0	0	0	0	0	0	0	0	0	0	0	0	0	0	0	0	1445400	0	0	0	0	0	0	0	0				1	1	1	3,3	3,3	3,3	67,026	0	5,2814	6613800	1	P03915	P03915	NADH-ubiquinone oxidoreductase chain 5	MT-ND5
0	0	0	0	0	689210	606690	787730	798860	0	635040	0	0	0	568590	0	0	0	0	0	0	780250	1139500	814700	1020200	1633200	0	789140	846620				1	1	1	1,8	1,8	1,8	92,02	0	4,7343	35230000	1	P04035-2;P04035;P04035-3	P04035-2;P04035;P04035-3	3-hydroxy-3-methylglutaryl-coenzyme A reductase	HMGCR
22016000	15855000	16285000	41005000	17100000	36169000	32807000	37325000	19009000	10462000	42006000	50267000	36415000	31710000	28793000	33485000	26591000	34078000	43954000	18644000	57043000	62340000	34654000	26562000	25548000	42968000	37653000	23717000	25870000				18	18	18	41	41	41	59,755	0	102,02	2932400000	137	P04040	P04040	Catalase	CAT
65678000	56523000	58467000	9588200	34173000	24936000	17429000	3922000	20879000	7898500	2500800	9731500	31797000	2029500	13801000	24432000	10106000	4448900	26021000	7433500	24953000	31048000	1473200	6797800	3014100	2116700	8090200	5896100	7256700				13	13	13	39	39	39	50,316	0	31,513	1672000000	79	P04062-4;P04062-2;P04062;P04062-5;P04062-3	P04062-4;P04062-2;P04062;P04062-5	Glucosylceramidase	GBA
6690100	3834700	12437000	3694000	2196000	1758900	288090	1464600	1511000	1014700	3634400	14945000	11833000	84726000	1904000	6256600	16145000	2814500	2330600	4563800	1274900	0	0	427220	0	227590	2517700	2304600	1844000				8	8	8	19,7	19,7	19,7	53,688	0	24,833	484480000	47	P04066	P04066	Tissue alpha-L-fucosidase	FUCA1
1882000000	1493400000	2034400000	1300900000	1765600000	1558700000	1752800000	1117400000	1686500000	1675300000	1070200000	1361400000	1280300000	1010700000	1352400000	1400000000	585440000	1187000000	1257400000	1319400000	1410600000	1143500000	1075100000	1969500000	1091100000	801640000	1047400000	1229900000	1257400000				30	30	25	84,9	84,9	71,2	39,42	0	323,31	116440000000	1187	P04075;P04075-2;P05062	P04075;P04075-2	Fructose-bisphosphate aldolase A	ALDOA
64770000	57147000	45441000	77295000	62221000	22162000	33848000	48454000	40757000	50488000	11627000	19321000	18279000	11990000	36748000	19290000	11081000	11470000	13057000	30377000	17870000	15139000	14524000	21185000	9221900	15712000	30345000	27171000	28262000				7	7	7	88,8	88,8	88,8	11,139	0	58,57	3213000000	129	P04080	P04080	Cystatin-B	CSTB
1564100000	1316000000	1815000000	1025200000	1182300000	582840000	1394900000	581980000	1454000000	1286500000	941920000	1404600000	2034800000	1031700000	942180000	2697700000	1013400000	948190000	1302400000	936160000	525810000	820510000	694430000	1503000000	1005800000	1207100000	738910000	788950000	921530000				29	29	29	75,1	75,1	75,1	38,714	0	323,31	97731000000	1134	P04083	P04083	Annexin A1	ANXA1
19369000	16033000	12586000	3187300	945910	0	0	0	0	555690	1774200	890370	1260600	1935500	7888500	749020	0	959930	5355500	1056300	351960	423120	0	490770	2046300	0	757800	795020	817620				6	4	4	1,5	0,9	0,9	515,6	0	9,4793	218480000	9	P04114	P04114	Apolipoprotein B-100;Apolipoprotein B-48	APOB
10088000	7712700	7395400	19286000	14331000	5359300	5781600	8690800	7069600	7911600	8326600	10046000	6229300	6708100	15218000	4034500	3985800	6162100	14191000	6030200	13415000	21739000	6954000	2943500	6029300	6868300	6485900	5696200	7033500				9	9	8	18,1	18,1	16,3	81,509	0	82,672	726740000	30	P04150-2;P04150-10;P04150;P04150-9;P04150-6;P04150-8;P04150-3;P04150-7;P04150-5;P04150-13;P04150-12;P04150-11;P04150-16;P04150-15;P04150-14	P04150-2;P04150-10;P04150;P04150-9;P04150-6;P04150-8;P04150-3;P04150-7;P04150-5;P04150-13;P04150-12;P04150-11;P04150-16;P04150-15;P04150-14	Glucocorticoid receptor	NR3C1
14973000	9415700	12742000	10781000	15858000	11660000	11970000	4039600	17029000	14609000	3768600	10939000	8331000	3381800	8061300	9147800	0	4403100	5042200	7980200	3092700	4646000	4780900	1001200	11935000	6159900	6594400	5392100	6794700				3	3	3	11,9	11,9	11,9	27,661	0	12,66	593330000	37	P04156	P04156	Major prion protein	PRNP
30590000	82850000	33651000	30559000	39231000	13326000	32651000	29282000	12899000	16854000	14155000	29463000	106310000	24571000	18672000	19759000	62494000	18814000	121000000	21901000	47783000	26310000	8484400	8537800	7720100	9791700	17225000	15858000	26888000				7	7	7	37,5	37,5	37,5	19,73	0	25,929	2645300000	90	P04179-4;P04179;P04179-2;P04179-3	P04179-4;P04179;P04179-2;P04179-3	Superoxide dismutase [Mn], mitochondrial	SOD2
25602000	25875000	27510000	28788000	22552000	42146000	34619000	22180000	31932000	45188000	90062000	71392000	88793000	85217000	67807000	50151000	57968000	87764000	37849000	67490000	40039000	124010000	50897000	80203000	99040000	113620000	57114000	48479000	45861000				19	19	19	56,9	56,9	56,9	48,534	0	94,065	6023300000	240	P04181;P04181-2	P04181;P04181-2	Ornithine aminotransferase, mitochondrial;Ornithine aminotransferase, hepatic form;Ornithine aminotransferase, renal form	OAT
0	0	0	0	0	0	0	0	0	0	1930100	2492700	0	1498600	0	0	1679100	1276100	0	1159500	0	0	1549700	0	0	0	912290	0	0				2	2	2	10,7	10,7	10,7	25,468	0,0065754	1,6811	43943000	1	P04183	P04183	Thymidine kinase, cytosolic	TK1
24810000	56512000	37014000	18016000	11077000	38039000	32932000	17216000	37993000	23565000	13808000	11802000	56764000	19156000	53227000	72224000	24056000	20529000	17291000	19526000	25901000	18024000	11396000	18032000	13816000	13884000	7135800	7677200	5056200				4	4	4	24,8	24,8	24,8	17,935	0	19,389	2436200000	62	P04216	P04216	Thy-1 membrane glycoprotein	THY1
0	0	0	3391900	0	0	0	0	0	0	13385000	4863900	0	0	2832500	0	0	0	0	0	0	0	0	0	7996100	0	0	0	0				11	2	0	36,9	5,5	0	40,86	0	8,1769	137770000	3	P04222	P04222	HLA class I histocompatibility antigen, Cw-3 alpha chain	HLA-C
7034700	2284200	503770	48985000	6975200	2246300	3413700	5214600	1494800	2812200	26289000	32717000	14522000	19082000	91010000	10542000	125340000	21391000	90004000	116580000	1896900	2273100	3719300	1072000	3059400	0	12954000	12058000	12267000				8	8	2	36,8	36,8	6	29,914	0	65,322	1712900000	46	P04229;P79483;P13761;Q30167;Q9GIY3	P04229	HLA class II histocompatibility antigen, DRB1-1 beta chain	HLA-DRB1
2577900	1477600	0	12925000	1608300	0	0	0	0	0	7504800	3445500	16155000	7952800	22485000	10214000	16249000	2502700	12152000	23130000	1978700	2663300	3416900	3463100	3825200	0	1953100	2236300	2383100				6	6	6	33,2	33,2	33,2	26,398	0	45,138	494310000	28	P04233-2;P04233;P04233-3	P04233-2;P04233;P04233-3	HLA class II histocompatibility antigen gamma chain	CD74
1140300	8300900	1176300	0	7498800	1638300	0	1380300	0	2224300	0	2813600	918320	0	1158200	0	0	1789500	0	0	0	0	654230	0	811260	663430	0	1507900	0				17	5	1	25,9	12,8	1,6	60,066	0	13,544	75322000	6	P04259	P04259	Keratin, type II cytoskeletal 6B	KRT6B
187240000	2342800000	518920000	252790000	722290000	212160000	157980000	678050000	78072000	553960000	218490000	2214800000	815160000	93282000	216780000	198750000	185730000	101290000	305130000	106030000	298730000	150560000	91718000	39450000	304880000	106030000	360750000	357290000	348840000			+	48	48	29	57,8	57,8	46,7	66,038	0	323,31	32530000000	575	P04264;CON__P04264	P04264;CON__P04264	Keratin, type II cytoskeletal 1	KRT1
0	0	0	0	0	0	0	0	0	0	0	0	0	0	0	0	0	0	0	0	0	0	0	0	0	0	0	0	0	+			23	1	0	60,6	3,8	0	49,585	1	-2	0	0	P04350	P04350	Tubulin beta-4A chain	TUBB4A
2186700000	5530100000	2898100000	875710000	1680300000	1993700000	2512100000	939940000	3231600000	1628300000	1059200000	1082600000	1950400000	920740000	930340000	3073400000	697860000	1306800000	2205800000	916470000	2736400000	1934500000	685360000	2005700000	1216000000	946690000	934630000	944300000	829010000				28	28	28	89	89	89	36,053	0	323,31	186590000000	1788	P04406;P04406-2;O14556	P04406;P04406-2	Glyceraldehyde-3-phosphate dehydrogenase	GAPDH
18038000	12605000	22671000	12084000	12700000	19408000	20353000	18070000	24128000	23047000	9796800	17161000	24121000	6891700	11937000	15354000	4972600	14120000	14905000	17928000	23854000	16205000	9624200	24867000	13231000	10539000	8790500	18614000	19490000				11	11	11	28,6	28,6	28,6	49,509	0	32,831	1413700000	82	P04424-2;P04424;P04424-3	P04424-2;P04424;P04424-3	Argininosuccinate lyase	ASL
7657400	5987100	23601000	47922000	28723000	44342000	0	0	0	0	0	0	11433000	35064000	32837000	31375000	0	20175000	0	50231000	11999000	0	0	0	0	15149000	11803000	7894300	4841500				18	8	2	61,6	26,6	6,3	40,84	0	96,771	1085100000	50	P04439;P17693-6;P17693-2	P04439	HLA class I histocompatibility antigen, A-3 alpha chain	HLA-A
126690000	155090000	174650000	213690000	211890000	237580000	155690000	226240000	187080000	181740000	145320000	153070000	185330000	138620000	161410000	143020000	177160000	156720000	96481000	223780000	74421000	136100000	173810000	96613000	187850000	163450000	104000000	130390000	183420000				14	14	14	84,3	84,3	84,3	28,315	0	206,98	15201000000	320	P04632;Q96L46	P04632	Calpain small subunit 1	CAPNS1
0	0	0	0	0	0	0	0	0	0	0	0	0	0	0	0	0	0	0	0	0	0	0	0	0	0	0	0	0				3	1	1	54,1	32,8	32,8	6,0142	0	24,923	0	5	P04732;P04732-2	P04732	Metallothionein-1E	MT1E
4716700	4932000	1348000	2227400	6462900	3761600	26497000	1946700	3746500	4364800	0	251950	554960	0	0	0	0	0	904290	678960	2246900	22329000	5142100	4587700	0	685390	3044800	5709900	3681500				1	1	1	19,7	19,7	19,7	6,0863	0,0043589	1,9693	451250000	14	P04733	P04733	Metallothionein-1F	MT1F
972840000	853610000	1115000000	821370000	377270000	704360000	890030000	344440000	914110000	839550000	444720000	656320000	986900000	641340000	1158100000	890480000	249350000	504290000	762860000	402520000	318290000	314060000	205210000	546230000	243360000	305600000	490230000	501890000	472820000				19	19	19	90,2	90,2	90,2	22,782	0	270,31	54432000000	812	P04792	P04792	Heat shock protein beta-1	HSPB1
485120	0	0	0	0	0	0	0	0	0	4094200	3402000	2661700	1176800	962810	803490	4523500	3386000	636430	962170	379340	1387800	4541300	2358100	767880	1399200	1382000	1492000	0				4	4	4	16	16	16	35,716	0	41,529	119940000	13	P04818;P04818-2	P04818;P04818-2	Thymidylate synthase	TYMS
267590000	341390000	297140000	310100000	316800000	300410000	258450000	354210000	246210000	243750000	337880000	380560000	416910000	367840000	411040000	422750000	409990000	333280000	547730000	448450000	357410000	235910000	300560000	333470000	371070000	422450000	363090000	297290000	365730000				33	33	33	64,4	64,4	64,4	68,569	0	235,35	29478000000	510	P04843	P04843	Dolichyl-diphosphooligosaccharide--protein glycosyltransferase subunit 1	RPN1
122450000	147680000	146820000	136130000	115470000	283340000	177360000	204370000	277160000	221860000	240930000	212020000	287120000	272440000	198020000	399100000	260620000	238710000	139900000	284740000	101760000	257960000	141610000	228720000	334280000	377210000	173280000	153160000	195840000				27	27	27	53,9	53,9	53,9	69,283	0	323,31	19147000000	393	P04844;P04844-2	P04844;P04844-2	Dolichyl-diphosphooligosaccharide--protein glycosyltransferase subunit 2	RPN2
331620000	164150000	338210000	346900000	313800000	334940000	227960000	290260000	332470000	322370000	318200000	250260000	206630000	333900000	260870000	208550000	241150000	315870000	153350000	290160000	202380000	195790000	248480000	200340000	281910000	323010000	287060000	280960000	280350000				21	21	13	61,4	61,4	42,3	40,45	0	323,31	21858000000	493	P04899;P04899-4;P04899-6;P04899-3;P04899-5;P04899-2;P19087;P11488;A8MTJ3	P04899;P04899-4;P04899-6;P04899-3;P04899-5;P04899-2	Guanine nucleotide-binding protein G(i) subunit alpha-2	GNAI2
0	0	0	6521200	856050	0	3663800	9438600	2714900	2922400	4684200	3478800	1940200	3295400	0	0	0	0	1960700	9946900	0	0	7928100	2206600	0	3689100	4392800	3819100	3180200				1	1	1	24,3	24,3	24,3	11,499	0	16,305	180990000	13	P04921-2;P04921-3;P04921	P04921-2;P04921-3;P04921	Glycophorin-C	GYPC
159610000	249840000	160060000	222350000	125230000	109940000	93378000	128390000	75552000	94171000	257550000	247000000	164240000	303830000	280100000	175880000	320270000	232080000	243890000	310490000	187400000	205420000	169600000	113570000	134460000	181600000	135760000	150670000	124440000				48	48	44	48,6	48,6	45,7	113	0	289,66	15899000000	522	P05023-4;P05023;P05023-3;P05023-2;P13637;P13637-2;P13637-3;P50993;Q13733;P20648	P05023-4;P05023;P05023-3;P05023-2	Sodium/potassium-transporting ATPase subunit alpha-1	ATP1A1
3067800	2859300	1290200	1440800	1792400	1873500	1457700	2527700	1579900	1588200	3381600	2119500	1938700	7204900	4589800	2468900	1968100	3272200	4849600	1992100	1670500	6451400	1795200	1917500	2436100	1722900	0	0	2892100				6	6	6	29,9	29,9	29,9	34,893	0	12,639	235800000	14	P05026-2;P05026	P05026-2;P05026	Sodium/potassium-transporting ATPase subunit beta-1	ATP1B1
4696200	8632800	6792800	15868000	8168200	10878000	7424800	15584000	5987200	8288800	5251400	4350200	3492100	3027600	15871000	1004900	17161000	4773800	5560800	14931000	2888600	2316300	4598300	906440	3502800	3434300	9907400	9088700	10594000				6	6	6	12,4	12,4	12,4	82,915	0	36,141	557790000	49	P05067-7;P05067-11;P05067-8;P05067-9;P05067;P05067-10;P05067-3;P05067-4;P05067-5;P05067-6;P05067-2	P05067-7;P05067-11;P05067-8;P05067-9;P05067;P05067-10;P05067-3;P05067-4;P05067-5;P05067-6	Amyloid beta A4 protein;N-APP;Soluble APP-alpha;Soluble APP-beta;C99;Beta-amyloid protein 42;Beta-amyloid protein 40;C83;P3(42);P3(40);C80;Gamma-secretase C-terminal fragment 59;Gamma-secretase C-terminal fragment 57;Gamma-secretase C-terminal fragment 50;C31	APP
46374000	15127000	32646000	34017000	28851000	47481000	49644000	51220000	39545000	35293000	45347000	39625000	21402000	38179000	16487000	18051000	63322000	29394000	24856000	32795000	31181000	34051000	33715000	39437000	78216000	54114000	48474000	41097000	38747000				17	16	15	44,7	43,1	41,8	56,381	0	111,85	3332700000	128	P05091;P05091-2	P05091;P05091-2	Aldehyde dehydrogenase, mitochondrial	ALDH2
35377000	23472000	15080000	15254000	36444000	7099900	10727000	10852000	12199000	9246100	46659000	12790000	9690500	23467000	17981000	8299600	51651000	27666000	29477000	30924000	15464000	20939000	17959000	10517000	14057000	13613000	16442000	18401000	13010000				16	16	16	30,5	30,5	30,5	87,057	0	73,86	1517700000	82	P05106;P05106-2;P05106-3	P05106;P05106-2;P05106-3	Integrin beta-3	ITGB3
2665300	0	1799300	0	4583100	6020100	5306400	0	5638100	0	3737900	2839700	8054200	2245500	4690100	0	3681200	1613200	7717200	2501400	0	0	2203300	0	0	0	5445900	0	4876600				3	3	3	4,6	4,6	4,6	84,781	0	6,3667	232650000	9	P05107	P05107	Integrin beta-2	ITGB2
46544000	2434400	5733000	36049000	35901000	37245000	20763000	38796000	55828000	13280000	47896000	44877000	32026000	90658000	59373000	8586000	53373000	25204000	71729000	84223000	66132000	22289000	173800000	39708000	59061000	35468000	32261000	37988000	30039000				9	9	9	58	58	58	10,659	0	89,05	3693200000	50	P05114	P05114	Non-histone chromosomal protein HMG-14	HMGN1
23388000	103770000	33704000	55220000	16404000	0	1259000	0	0	943570	3176900	22972000	5833800	65459000	33066000	0	845970	9606200	17901000	35676000	567710	0	0	1780200	0	0	9147200	5705900	6728800				11	11	11	35,4	35,4	35,4	46,596	0	50,976	1102900000	64	P05120	P05120	Plasminogen activator inhibitor 2	SERPINB2
9654600	21997000	18065000	7887200	13192000	10814000	28201000	17397000	41441000	42610000	7847800	8022100	4064200	5021700	11403000	1224200	5549300	988010	7398600	2937700	4491300	53779000	6432500	16125000	2771500	22324000	5041300	4099400	6077800				12	12	12	38,3	38,3	38,3	45,059	0	86,905	1623600000	82	P05121;P05121-2	P05121;P05121-2	Plasminogen activator inhibitor 1	SERPINE1
61500000	81201000	99893000	55520000	38496000	84253000	83652000	44479000	85479000	61689000	58232000	51311000	86967000	79534000	70088000	108560000	83920000	64314000	49027000	49273000	87340000	95217000	55941000	139590000	85531000	101150000	38394000	42209000	27625000				18	8	8	45,6	19,8	19,8	32,852	0	31,556	7436400000	191	P05141;Q9H0C2	P05141	ADP/ATP translocase 2;ADP/ATP translocase 2, N-terminally processed	SLC25A5
1687100	6238700	2047800	3931500	3018800	3017900	2777300	3428500	1820900	2117900	3089300	1783900	2061000	0	3949800	1495100	8550800	3056100	3315600	4257100	9222300	4583900	2557500	1377600	4712400	2250200	1882600	1906500	2172600				4	4	4	8,5	8,5	8,5	77,047	0	12,89	306700000	16	P05165-2;P05165;P05165-3	P05165-2;P05165;P05165-3	Propionyl-CoA carboxylase alpha chain, mitochondrial	PCCA
3713700	3858300	3228900	4595900	4607900	2784300	3075800	6811400	4150200	2722400	4401700	2784500	4612400	5495200	6908000	2749600	7257400	6675700	4763900	10045000	9955000	5155900	7538200	2931300	8343100	4762500	5993300	4761900	3761000				6	6	6	17,1	17,1	17,1	58,215	0	33,315	438700000	31	P05166;P05166-2	P05166;P05166-2	Propionyl-CoA carboxylase beta chain, mitochondrial	PCCB
3303700	0	26948000	2364900	1704900	12442000	1042300	20673000	6366500	27147000	47799000	4077500	2596700	103730000	33290000	34853000	8658800	75592000	10684000	1883500	1456200	956820	11517000	11223000	11651000	12229000	12232000	19149000	16070000				16	16	16	42,2	42,2	42,2	57,304	0	128,01	1525900000	59	P05186;P05186-3;P05186-2;REV__Q86WI3-3;REV__Q86WI3-2;REV__Q86WI3-5;REV__Q86WI3-6;REV__Q86WI3-4;REV__Q86WI3	P05186;P05186-3;P05186-2	Alkaline phosphatase, tissue-nonspecific isozyme	ALPL
47668000	141460000	65378000	65473000	74691000	64735000	83411000	68587000	60050000	98110000	69439000	75020000	98494000	103240000	69273000	103240000	121850000	59203000	93094000	108470000	164440000	215100000	115420000	141040000	59787000	96562000	99683000	76221000	73340000				23	23	23	70,2	70,2	70,2	36,112	0	159,66	8425600000	253	P05198	P05198	Eukaryotic translation initiation factor 2 subunit 1	EIF2S1
1533000	2916900	11536000	29715000	12915000	8901800	672090	76998000	19562000	18280000	29819000	4605600	13082000	6371000	21167000	32796000	22463000	36655000	1959800	612640	16617000	2135600	10960000	738350	41951000	11818000	8481300	39753000	37983000				5	5	5	54,4	54,4	54,4	9,3926	0	10,812	1388500000	46	P05204;O00479	P05204	Non-histone chromosomal protein HMG-17	HMGN2
728170	1035700	1063000	861540	610100	1374000	1385000	0	1152800	0	0	0	858020	0	661700	0	0	0	799790	0	3372500	808050	0	642500	0	0	853570	0	0				2	2	2	41,7	41,7	41,7	6,6974	0	4,9213	55568000	2	P05230-2;P05230	P05230-2;P05230	Fibroblast growth factor 1	FGF1
1308400	1192300	0	5576400	0	2138500	1046000	1585300	1373000	1789900	1670800	1458300	2621700	3691600	2812400	0	1596100	1430100	1026800	3828500	0	0	1622900	1257800	0	1754200	0	1421900	0				3	3	3	7,3	7,3	7,3	57,825	0	4,568	118620000	3	P05362	P05362	Intercellular adhesion molecule 1	ICAM1
125100000	100110000	117710000	73233000	32436000	220520000	186230000	111630000	209260000	94408000	380480000	152420000	205060000	115570000	92395000	139380000	186520000	256940000	284150000	75160000	204440000	24155000	93733000	174800000	277760000	324640000	118430000	111210000	184080000				3	3	3	52,6	52,6	52,6	11,514	0	96,735	14893000000	147	P05386	P05386	60S acidic ribosomal protein P1	RPLP1
795690000	684820000	728110000	963160000	644330000	972400000	996020000	858320000	1051500000	1010000000	1444400000	1300200000	1011700000	1298200000	1564200000	1106100000	1736100000	1684400000	1321200000	1190700000	1711800000	1062000000	972540000	1134900000	1874100000	1604700000	910970000	910700000	928330000				11	11	11	82,6	82,6	82,6	11,665	0	241,83	98574000000	514	P05387	P05387	60S acidic ribosomal protein P2	RPLP2
428660000	516590000	447630000	248500000	410350000	341410000	653550000	258290000	519050000	428350000	323850000	263910000	662420000	234590000	327810000	564520000	276180000	329770000	881390000	199080000	1155900000	1074800000	263020000	762100000	431570000	513690000	298600000	265810000	257350000				17	17	17	54,6	54,6	54,6	34,273	0	156,5	43396000000	463	P05388;P05388-2;Q8NHW5	P05388;P05388-2;Q8NHW5	60S acidic ribosomal protein P0;60S acidic ribosomal protein P0-like	RPLP0;RPLP0P6
0	1110000	0	1581500	0	2157900	0	0	0	0	964480	1345900	450930	1155200	870320	0	0	1167400	0	0	2404200	4682800	6717400	3393200	5680200	4970400	2515700	1450700	3058500				4	4	4	20,8	20,8	20,8	35,675	0	11,64	147640000	10	P05412	P05412	Transcription factor AP-1	JUN
1586000	33763000	7890400	18308000	25022000	97699000	115290000	101800000	37845000	70079000	734200	4725500	5830800	1873000	8230700	1574700	1511800	0	5016400	3811200	37064000	41509000	21004000	7816000	4992100	3731900	31779000	30476000	30949000				11	11	10	75,9	75,9	70,7	14,858	0	31,511	2052100000	98	P05413	P05413	Fatty acid-binding protein, heart	FABP3
0	0	0	0	0	0	0	0	0	0	0	0	0	0	0	0	0	0	0	0	0	0	0	379900	264970	268920	0	0	0				2	2	2	6,8	6,8	6,8	44,395	0	5,3941	9521800	2	P05423	P05423	DNA-directed RNA polymerase III subunit RPC4	POLR3D
66192000	59866000	53781000	126120000	103590000	92486000	78340000	169570000	79362000	92732000	160520000	146930000	67180000	195170000	134220000	97459000	258990000	177760000	71630000	152820000	123310000	130550000	296210000	125280000	228250000	246550000	146120000	143050000	148200000				28	28	28	50,5	50,5	50,5	46,836	0	168,99	11606000000	316	P05455	P05455	Lupus La protein	SSB
207510000	82087000	118190000	573030000	219360000	160520000	129550000	210830000	124350000	120250000	474270000	204640000	101200000	272140000	226240000	189400000	414990000	220880000	249220000	385400000	50522000	101880000	159890000	56372000	157920000	64313000	109840000	141360000	109380000				20	20	2	58,6	58,6	3,3	40,688	0	262,35	14784000000	231	P05534	P05534	HLA class I histocompatibility antigen, A-24 alpha chain	HLA-A
319370000	323180000	312660000	289130000	407210000	282410000	257210000	268080000	289690000	356720000	291950000	336750000	333340000	259310000	384690000	332590000	258660000	209070000	326850000	277740000	177000000	254210000	207200000	344860000	248680000	366040000	270140000	263740000	276800000				26	26	26	38,7	38,7	38,7	88,414	0	176,14	24990000000	607	P05556;P05556-2;P05556-5;P05556-4;P05556-3	P05556;P05556-2;P05556-5;P05556-4;P05556-3	Integrin beta-1	ITGB1
0	0	0	0	0	0	377500	0	0	0	3050200	554080	328970	676240	0	0	0	600580	281710	0	0	0	0	385620	0	637290	614780	0	0				2	1	1	7,4	5,8	5,8	48,057	0	14,928	22682000	1	P05783	P05783	Keratin, type I cytoskeletal 18	KRT18
52509000	24714000	43293000	31220000	30209000	62965000	32493000	24341000	53748000	37736000	44231000	52529000	48352000	67287000	37651000	45370000	24644000	38075000	27927000	32769000	29860000	15024000	24691000	46737000	18172000	51636000	25630000	36479000	36124000				2	2	2	10,7	10,7	10,7	16,684	0	9,3128	3275000000	61	P05976-2;P05976;P08590	P05976-2;P05976;P08590	Myosin light chain 1/3, skeletal muscle isoform;Myosin light chain 3	MYL1;MYL3
22874000	31099000	29787000	25826000	16534000	42216000	38042000	55251000	43174000	26083000	33076000	13704000	14697000	37584000	37138000	35021000	11958000	43075000	67394000	28901000	29972000	24947000	36615000	26164000	16315000	26288000	29173000	29795000	28289000				27	26	26	35,2	34,8	34,8	144,91	0	216,37	2868100000	154	P05997	P05997	Collagen alpha-2(V) chain	COL5A2
20602000	18014000	12909000	20014000	16983000	32028000	22111000	10951000	23656000	14110000	17080000	12053000	18598000	9054900	15368000	13294000	0	18271000	12548000	7867200	22976000	26492000	9936100	13612000	18731000	12600000	18106000	14555000	15732000				12	12	12	49	49	49	40,786	0	109,05	1400600000	94	P06132	P06132	Uroporphyrinogen decarboxylase	UROD
0	0	0	0	0	0	0	0	0	0	0	0	0	0	0	800790	0	0	0	0	0	0	0	0	0	0	0	0	0				4	1	1	8,4	3	3	60,761	0,00019693	3,1008	3396800	1	P06241;P06241-3;P06241-2	P06241;P06241-3;P06241-2	Tyrosine-protein kinase Fyn	FYN
2424000	1858100	1731200	2750600	2538600	5600600	1739800	2670800	2668300	3492800	1870800	2623800	1308800	3715900	1449100	3623800	2434800	1706500	0	2890800	1305100	0	1845400	2207300	1693800	2040800	2008500	1688100	1969500				6	6	6	14,9	14,9	14,9	48,766	0	9,62	188910000	7	P06280	P06280	Alpha-galactosidase A	GLA
720920000	754670000	613720000	582030000	651010000	912160000	512660000	529020000	758020000	790540000	383050000	701650000	828980000	579990000	759080000	635090000	580150000	408910000	508610000	606260000	364260000	279180000	327770000	290080000	468720000	348070000	479910000	531780000	488150000				38	38	1	61,8	61,8	1,2	80,64	0	323,31	53399000000	876	P06396-2;P06396-4;P06396;REV__Q6TDU7-4;REV__Q6TDU7-2;REV__Q6TDU7-3;REV__Q6TDU7	P06396-2;P06396-4;P06396	Gelsolin	GSN
0	0	0	0	0	0	0	0	288580	0	0	0	0	0	0	1080800	0	0	0	0	0	0	0	0	0	0	0	0	0	+			38	1	1	62,1	2,4	2,4	81,94	1	-2	5911700	1	P06396-3	P06396-3	Gelsolin	GSN
0	0	0	0	0	0	701480	0	0	0	1801400	1389700	725690	1678200	0	0	1838700	1284900	1390500	1274300	1156200	3430600	2112500	1149600	1543800	1544300	0	0	0				3	3	3	5,6	5,6	5,6	106,16	0	12,824	80384000	3	P06400	P06400	Retinoblastoma-associated protein	RB1
97550000	86116000	62627000	295100000	205110000	202370000	348150000	594280000	153180000	221830000	553380000	333900000	160820000	297730000	402960000	124630000	913240000	473040000	335530000	833450000	351290000	375550000	1413000000	369190000	696370000	377100000	441250000	395460000	514060000				7	7	7	39,1	39,1	39,1	12,074	0	65,451	33625000000	160	P06454-2;P06454	P06454-2;P06454	Prothymosin alpha;Prothymosin alpha, N-terminally processed;Thymosin alpha-1	PTMA
0	11426000	1272300	1059100	1061300	890340	1393700	1492700	659030	942330	33428000	24528000	9364800	7939300	9524000	1085700	7337700	25274000	20108000	12197000	13985000	25213000	10064000	22733000	10668000	16510000	3934600	8108600	3299200				10	10	9	39,1	39,1	36,4	34,095	0	41,842	982490000	54	P06493;P06493-2;P11802-2;Q96Q40-6;Q96Q40-3;O94921-3;O94921-2;O94921;Q07002;Q07002-3	P06493;P06493-2	Cyclin-dependent kinase 1	CDK1
464710000	839920000	608340000	400750000	388800000	681810000	451050000	402600000	659800000	489750000	422040000	554250000	752670000	402950000	519430000	838030000	425250000	578910000	565540000	408650000	850790000	624690000	355070000	794250000	801120000	766830000	439880000	405390000	388950000				27	27	27	71,8	71,8	71,8	56,559	0	323,31	64524000000	989	P06576	P06576	ATP synthase subunit beta, mitochondrial	ATP5B
0	0	0	0	0	0	0	15287000	0	0	10142000	7307700	6602300	29023000	0	0	19838000	0	6327200	11062000	0	0	6628100	0	0	0	0	0	2379500				3	3	3	25,4	25,4	25,4	13,242	0	7,4064	161740000	8	P06702	P06702	Protein S100-A9	S100A9
842260000	699590000	550470000	992770000	1936600000	396310000	357700000	728270000	172320000	930460000	497770000	606960000	181720000	527480000	445110000	488290000	503550000	387530000	272960000	556060000	518500000	443240000	293830000	95773000	274720000	818360000	603790000	705470000	674360000				7	7	7	46,7	46,7	46,7	10,18	0	17,322	45762000000	161	P06703	P06703	Protein S100-A6	S100A6
23049000	27785000	31337000	36539000	29958000	36099000	27291000	43677000	39004000	33493000	50926000	42962000	27521000	50523000	54396000	37186000	66734000	49150000	26320000	67650000	22686000	29016000	68095000	42229000	53530000	43187000	44030000	36082000	23242000				11	11	11	47	47	47	25,097	0	86,488	3559500000	129	P06730;P06730-2;P06730-3;A6NMX2	P06730;P06730-2;P06730-3	Eukaryotic translation initiation factor 4E	EIF4E
3198400000	2899400000	3300000000	2102100000	2114300000	3316300000	3872400000	2353700000	4198400000	3624200000	2419000000	1607100000	2358800000	1513100000	2582600000	2792800000	897170000	2517800000	2089200000	1852900000	3118800000	2675900000	2185300000	3863800000	3405500000	1931200000	2277600000	2410400000	2111200000				38	38	35	77,2	77,2	72,1	47,168	0	323,31	230300000000	1934	P06733;P06733-2;P13929-3	P06733;P06733-2	Alpha-enolase	ENO1
53781000	99310000	53727000	46299000	33607000	33026000	49875000	50356000	37403000	41936000	23752000	27487000	47255000	27341000	52750000	27597000	22257000	25273000	26286000	59591000	27683000	37108000	31737000	26225000	22479000	22891000	35731000	38306000	32001000				31	26	25	43,9	37,5	36,2	93,133	0	89,984	3288800000	195	P06737-2;P06737	P06737-2;P06737	Glycogen phosphorylase, liver form	PYGL
212850000	498050000	281860000	122780000	259980000	152660000	220600000	129170000	259220000	202940000	121030000	131280000	198670000	119230000	137250000	263760000	62172000	114720000	200060000	145730000	153380000	176780000	132350000	235370000	109020000	121570000	123430000	100000000	114640000				25	25	21	51,1	51,1	43	63,146	0	323,31	15909000000	444	P06744;P06744-2;Q8N196	P06744;P06744-2	Glucose-6-phosphate isomerase	GPI
274430000	280680000	356570000	278150000	417330000	1024600000	544310000	285370000	834990000	507370000	777960000	673380000	868520000	533530000	304860000	918890000	377300000	717380000	393710000	388830000	437180000	143580000	710060000	1824700000	1302700000	1827400000	460940000	419530000	505500000				16	16	16	54,8	54,8	54,8	32,575	0	323,31	63315000000	734	P06748;P06748-3;P06748-2	P06748;P06748-3;P06748-2	Nucleophosmin	NPM1
0	20386000	0	0	0	15987000	18105000	42701000	0	25661000	0	0	12242000	49787000	36329000	0	26510000	0	16625000	0	31429000	0	0	0	0	30656000	0	0	0				38	1	1	70,5	4,6	4,6	32,95	0	9,9434	974640000	11	P06753	P06753	Tropomyosin alpha-3 chain	TPM3
674080000	343190000	743230000	1041600000	870030000	858200000	539300000	1259600000	742000000	1016400000	1128400000	972460000	515140000	844980000	886220000	602180000	1216400000	976100000	430880000	761060000	436530000	391830000	1008800000	385980000	1105000000	850860000	703800000	1032700000	1134500000				43	26	0	86,3	61,3	0	29,032	0	300,67	70119000000	885	P06753-2;P06753-3	P06753-2;P06753-3	Tropomyosin alpha-3 chain	TPM3
0	482480	1059400	2080600	753780	1744200	591220	1957400	686270	1278300	2098300	1819100	888660	5208400	1819800	0	6774200	3244800	738370	2904800	461700	0	5805600	876200	3790300	1775600	2134800	1748700	1644800				40	1	0	84,7	5,2	0	28,922	0	3,246	138060000	10	P06753-6	P06753-6	Tropomyosin alpha-3 chain	TPM3
108760000	101940000	77876000	132970000	141450000	96104000	58395000	96598000	84061000	89071000	125370000	83437000	96669000	91248000	119620000	84091000	167620000	89642000	97942000	134340000	40201000	39245000	71857000	62088000	65796000	72244000	85208000	88146000	90018000				40	40	40	46,3	46,3	46,3	111,13	0	224,55	7697800000	360	P06756-3;P06756;P06756-2	P06756-3;P06756;P06756-2	Integrin alpha-V;Integrin alpha-V heavy chain;Integrin alpha-V light chain	ITGAV
39845000	54276000	33979000	41739000	47259000	25092000	23056000	30916000	20313000	24011000	12427000	14758000	18960000	13568000	22847000	20733000	20215000	10003000	18178000	29534000	14808000	15717000	15659000	10832000	11209000	6655800	21448000	21602000	18850000				13	13	13	23,3	23,3	23,3	60,702	0	25,93	1722500000	114	P06865;P06865-2	P06865	Beta-hexosaminidase subunit alpha	HEXA
42898000	2067400	37685000	0	46056000	85021000	41176000	34505000	162440000	33436000	72478000	43277000	33486000	17344000	12218000	315090000	108250000	102650000	284040	27197000	2208600	5422500	15029000	124040000	134370000	133410000	2321700	13179000	12301000				10	2	2	60,3	7,9	7,9	13,92	0	7,359	5663200000	50	Q16778;P33778;P23527;P06899;Q8N257;Q6DRA6;Q6DN03	Q16778;P33778;P23527;P06899;Q8N257	Histone H2B type 2-E;Histone H2B type 1-B;Histone H2B type 1-O;Histone H2B type 1-J;Histone H2B type 3-B	HIST2H2BE;HIST1H2BB;HIST1H2BO;HIST1H2BJ;HIST3H2BB
130760000	369960000	214330000	90753000	163060000	47760000	59328000	45235000	78236000	154680000	502700	24560000	25244000	1073500	30230000	5849200	30143000	10012000	7371000	36692000	645150	660290	124850	1674200	13694000	4575600	42651000	71139000	55061000				18	18	18	42,8	42,8	42,8	44	0	71,51	4022600000	196	P07093-2;P07093-3;P07093	P07093-2;P07093-3;P07093	Glia-derived nexin	SERPINE2
79416000	94613000	83971000	94547000	124390000	59968000	30932000	62196000	48343000	66787000	64077000	113010000	80774000	108620000	38817000	95025000	161370000	76394000	55229000	154600000	25658000	38710000	31031000	33133000	44667000	34412000	54710000	67874000	69736000				18	18	18	51,9	51,9	51,9	52,948	0	280,51	5656300000	221	P07099	P07099	Epoxide hydrolase 1	EPHX1
31168000	21178000	18935000	14309000	24786000	13959000	24517000	0	20235000	27227000	2439600	3699800	1719200	3055900	2289500	12474000	0	1565700	3638700	9099500	10482000	6764500	7000900	14837000	3698200	3592300	7545400	12309000	11785000				6	6	6	72,4	72,4	72,4	10,044	0	76,155	850600000	44	P07108;P07108-3;P07108-2;P07108-4;P07108-5;P07108-6	P07108;P07108-3;P07108-2;P07108-4;P07108-5	Acyl-CoA-binding protein	DBI
587460000	480140000	598870000	438750000	646780000	778910000	670250000	601260000	701110000	670090000	381980000	399730000	440880000	294870000	604890000	470580000	194910000	543410000	433250000	391940000	610410000	731730000	445720000	702040000	516620000	404440000	421780000	607380000	583110000				23	21	21	61,1	53,6	53,6	36,638	0	180,52	47642000000	546	P07195	P07195	L-lactate dehydrogenase B chain	LDHB
0	2223900	0	2138400	0	0	3048400	3513400	0	2718200	2683500	4822600	0	2109600	0	1378600	0	0	0	0	2517200	1592300	3075800	0	0	1641400	4094100	4420000	6485900				6	2	2	6,6	3,4	3,4	102,47	0,00038088	2,6827	94249000	2	P07197;P07197-2;P07196	P07197;P07197-2	Neurofilament medium polypeptide	NEFM
0	0	735740	1514700	1339300	1235800	1115000	2078000	0	919600	1443300	1195800	1049300	0	1391800	0	959470	1390700	1171200	1374400	2037000	2224600	1521300	1283800	2250800	1120000	1872400	2544200	2005900				2	2	2	4,5	4,5	4,5	65,171	0	7,385	108510000	6	P07199	P07199	Major centromere autoantigen B	CENPB
37315000	18143000	16586000	24074000	24586000	48650000	36576000	67496000	42481000	34690000	5548500	3404500	3054200	4132100	5552400	1547300	19614000	10587000	17134000	34371000	31227000	34829000	24978000	14390000	29511000	25887000	20145000	29225000	27173000				8	8	8	52,7	52,7	52,7	22,088	0	32,261	2308500000	98	P07203;P07203-2	P07203	Glutathione peroxidase 1	GPX1
0	1885200	1946400	1267800	3141500	960170	1824800	1387600	1115000	3572700	1011300	0	0	0	0	0	0	0	894570	939550	0	0	0	0	663220	0	1647800	0	0	+			7	1	1	14,9	1,7	1,7	44,796	1	-2	51699000	4	P07205	P07205	Phosphoglycerate kinase 2	PGK2
2416600000	1848900000	2808500000	2011600000	2326300000	1759700000	1751400000	2321800000	1985700000	2415300000	2019400000	2737200000	2469700000	2589100000	2246900000	3240100000	1948300000	2012900000	2075200000	2361700000	1430100000	1437200000	1853000000	1980500000	1665400000	1746100000	1811800000	1974200000	2237400000				45	45	45	70,1	70,1	70,1	57,116	0	323,31	177840000000	1322	P07237;REV__Q9HCK8-2;REV__Q9HCK8;Q13087-2;Q13087	P07237	Protein disulfide-isomerase	P4HB
15715000	11805000	13564000	29224000	11657000	8549400	29101000	16051000	20756000	5299000	9218500	3325200	30508000	15995000	28190000	43730000	8019100	10094000	38630000	13635000	90115000	74635000	11317000	21361000	19199000	19907000	15194000	21288000	18674000				4	4	4	23,2	23,2	23,2	20,863	0	13,521	2223900000	55	P07305;P07305-2	P07305;P07305-2	Histone H1.0;Histone H1.0, N-terminally processed	H1F0
534150	1236500	630780	2139300	1666500	4448500	777880	1387300	610000	3151400	1273200	1438600	975100	0	1548900	393850	0	1034200	1347400	1245700	5367200	1437500	1521000	624630	1353100	1315300	656600	1853200	1735500				3	3	3	39,4	39,4	39,4	11,261	0	8,1342	130300000	7	P07311;P07311-2	P07311	Acylphosphatase-1	ACYP1
839300000	1700100000	967600000	188570000	301740000	258310000	334360000	119280000	233610000	278280000	137340000	248870000	747110000	187800000	238490000	280160000	234440000	152520000	580490000	235730000	214890000	112640000	106320000	134210000	64451000	78982000	208760000	191010000	198460000				17	17	17	53,4	53,4	53,4	44,552	0	113,42	32571000000	680	P07339	P07339	Cathepsin D;Cathepsin D light chain;Cathepsin D heavy chain	CTSD
6123400000	3958100000	6985400000	6289000000	5037700000	6978200000	5089400000	4409000000	8097000000	5439800000	6031100000	8992200000	8606200000	5192900000	5984000000	8083900000	8973000000	6649300000	4124400000	5439400000	2379600000	1357300000	3773000000	4886500000	5226500000	6466700000	5974600000	6134100000	5764000000				39	39	39	85,3	85,3	85,3	38,604	0	323,31	486080000000	2401	P07355;P07355-2;A6NMY6	P07355;P07355-2;A6NMY6	Annexin A2;Putative annexin A2-like protein	ANXA2;ANXA2P2
97093000	109920000	77191000	67458000	102140000	68198000	67955000	49265000	72917000	57191000	30198000	47056000	64533000	39145000	45204000	59272000	31490000	32422000	49413000	43431000	45619000	32666000	22717000	45266000	25380000	27577000	55303000	64075000	47242000				29	29	29	47,5	47,5	47,5	81,889	0	105,51	4585800000	239	P07384	P07384	Calpain-1 catalytic subunit	CAPN1
592240000	757650000	839300000	235610000	190300000	598380000	851110000	124450000	938850000	498420000	473350000	394130000	1078600000	315030000	402640000	1460000000	148770000	533610000	948350000	202100000	729980000	158510000	229740000	1111700000	352090000	390190000	250190000	305670000	270270000				27	6	5	62,8	19,6	16,2	49,67	0	139,24	62617000000	544	P07437;A6NNZ2	P07437	Tubulin beta chain	TUBB
9477000	4502500	18616000	65192000	35493000	3614000	4559100	14505000	3692200	2245500	3012200	2880700	1982700	10192000	15132000	1225200	5651000	4205700	4720500	4099400	0	1358700	0	1123100	971380	1701000	4701700	12168000	4950000				7	6	6	21,2	18,9	18,9	39,746	0	16,705	592510000	26	P07585;P07585-4;P07585-2;P07585-3;P07585-5	P07585;P07585-4	Decorin	DCN
220290000	233240000	148240000	176070000	298860000	110680000	117310000	133950000	93342000	142310000	22010000	41116000	50922000	36167000	33900000	43594000	48645000	15397000	31052000	56267000	24381000	39775000	30411000	27942000	28353000	45406000	95733000	102110000	63925000				11	11	11	21,6	21,6	21,6	58,112	0	24,252	5897400000	159	P07602;P07602-2;P07602-3	P07602;P07602-2;P07602-3	Prosaposin;Saposin-A;Saposin-B-Val;Saposin-B;Saposin-C;Saposin-D	PSAP
73855000	83315000	47438000	39291000	76699000	53080000	36893000	41090000	36666000	32643000	18664000	32229000	39896000	9421800	37739000	41908000	13431000	26218000	30446000	36018000	21780000	20719000	17372000	19617000	18636000	22516000	50829000	39822000	38053000				18	18	18	33,6	33,6	33,6	63,111	0	57,481	3056700000	138	P07686	P07686	Beta-hexosaminidase subunit beta;Beta-hexosaminidase subunit beta chain B;Beta-hexosaminidase subunit beta chain A	HEXB
19706000	18202000	9760100	10599000	16336000	16145000	4187600	3344100	5832400	9832800	2276600	4608100	7475000	2036100	5112200	17664000	2561600	5817100	3818900	7936800	21272000	11142000	3860600	7876700	7931200	10176000	15925000	8209800	6358300				7	6	6	32,1	30	30	37,564	0	46,751	937920000	36	P07711;Q5NE16;O60911	P07711	Cathepsin L1;Cathepsin L1 heavy chain;Cathepsin L1 light chain	CTSL
748160000	984220000	1365400000	595270000	951360000	1471100000	1621600000	576900000	1674800000	1266300000	756280000	556950000	1029900000	940910000	642130000	1151600000	320010000	877740000	804390000	779060000	769330000	625150000	738570000	1595800000	776810000	459490000	472220000	572690000	671210000				15	15	15	91,4	91,4	91,4	15,054	0	164,55	89021000000	814	P07737;CON__P02584	P07737	Profilin-1	PFN1
8512000	18713000	12249000	19766000	31073000	1622600	3809700	3757000	1636100	7797000	0	3766000	7825100	13344000	11618000	6887800	6687200	7782800	4787700	3594000	1717600	1141500	5134300	1546300	2308800	988650	2557200	3423900	5810500				7	7	7	35,9	35,9	35,9	30,005	0	21,656	548810000	25	P07738	P07738	Bisphosphoglycerate mutase	BPGM
74803000	108070000	59192000	71313000	90231000	43696000	46686000	64965000	57043000	60375000	27064000	34810000	24136000	23678000	44919000	25797000	17921000	28019000	31031000	63188000	44764000	43033000	43333000	31990000	26932000	12489000	48974000	62608000	56937000				10	10	10	51,7	51,7	51,7	19,608	0	63,713	3672100000	118	P07741;P07741-2	P07741;P07741-2	Adenine phosphoribosyltransferase	APRT
208890000	231720000	235000000	239890000	164790000	282080000	279460000	297950000	250060000	278890000	307870000	298930000	262660000	321670000	309320000	202290000	238870000	284860000	343660000	300710000	369440000	504090000	343240000	279500000	273120000	291190000	317020000	279450000	261700000				66	66	65	49,9	49,9	49,9	170,59	0	323,31	26991000000	895	P07814;P98196	P07814	Bifunctional glutamate/proline--tRNA ligase;Glutamate--tRNA ligase;Proline--tRNA ligase	EPRS
683770000	380490000	607240000	620970000	715630000	487910000	283370000	400300000	509620000	336630000	288110000	449000000	417780000	439130000	449250000	482920000	358580000	338500000	184580000	665340000	90343000	45670000	226880000	255890000	153080000	239460000	305930000	338180000	402350000				15	15	15	42,2	42,2	42,2	37,821	0	318,53	32177000000	476	P07858	P07858	Cathepsin B;Cathepsin B light chain;Cathepsin B heavy chain	CTSB
858120000	581570000	748780000	793650000	911160000	1187400000	708690000	1076300000	1194200000	988900000	1192500000	956020000	735830000	847710000	863030000	1035900000	736780000	1095500000	696740000	765100000	648890000	409070000	1297700000	1113700000	1261200000	1441200000	820270000	957980000	1136400000				48	28	27	57,1	37,2	36,2	84,659	0	208,78	83583000000	786	P07900;P07900-2;Q58FG0;Q14568	P07900;P07900-2	Heat shock protein HSP 90-alpha	HSP90AA1
0	2515700	1664300	1679100	1396400	0	0	1123400	0	0	0	0	0	0	1662600	0	0	950030	1317000	1184500	0	0	0	0	0	0	0	0	0				2	2	2	6,3	6,3	6,3	43,363	0,0062679	1,7731	52629000	1	P07902;P07902-2	P07902;P07902-2	Galactose-1-phosphate uridylyltransferase	GALT
0	0	0	0	0	965630	0	0	1192500	0	0	0	0	0	0	5680600	0	0	0	0	0	0	0	1860100	2682100	1050500	0	0	0				24	1	1	61,4	10,1	10,1	33,67	0	33,299	57161000	3	P07910;P07910-3;P0DMR1;O60812;B7ZW38;B2RXH8;Q86SE5;Q86SE5-3	P07910;P07910-3	Heterogeneous nuclear ribonucleoproteins C1/C2	HNRNPC
202750000	91059000	202450000	143270000	125440000	252320000	276240000	156520000	337320000	234470000	211660000	196880000	217190000	220680000	203680000	326170000	154430000	264900000	169080000	156580000	283400000	321160000	297260000	447330000	519190000	555810000	161880000	225000000	215000000				24	24	1	59,7	59,7	6,1	32,337	0	287,93	23157000000	478	P07910-2;P07910-4	P07910-2;P07910-4	Heterogeneous nuclear ribonucleoproteins C1/C2	HNRNPC
14923000	5547700	13606000	18450000	21599000	18702000	11504000	28119000	16171000	17388000	28128000	23495000	10135000	26011000	17553000	8935700	33296000	27820000	7940200	28156000	4619700	10450000	22769000	9688900	36648000	27189000	24957000	29361000	28951000				4	4	4	38,5	38,5	38,5	10,739	0	15,018	1616200000	61	P07919;A0A096LP55	P07919	Cytochrome b-c1 complex subunit 6, mitochondrial	UQCRH
46512000	25691000	50400000	68729000	42147000	86262000	47146000	116160000	48362000	56740000	174480000	88897000	62882000	168760000	146120000	41528000	197440000	83988000	46108000	132860000	86747000	65285000	215140000	97769000	138440000	172110000	110870000	94067000	99144000				47	47	47	36,2	36,2	36,2	198,04	0	316,34	8262600000	391	P07942	P07942	Laminin subunit beta-1	LAMB1
3820700	3536700	8828900	8245500	6947600	6398900	4308200	11879000	9818500	7272300	7748800	5227800	3820300	5904900	7252900	3614000	4775400	4946300	4164900	6615700	5831900	6297300	6499100	3282300	4862900	7303000	7040800	8154700	4895100				10	10	5	24,9	24,9	15,8	60,801	0	45,074	486750000	33	P07947;P07948-2;P07948	P07947	Tyrosine-protein kinase Yes	YES1
0	956560	863690	0	0	1004400	695600	0	1422700	840910	2757800	1171800	2893200	4972600	2386600	1162800	848510	2304400	1981000	0	1362100	1070600	0	975840	1616800	3008700	1139600	1291300	1560800				40	1	1	78,9	4,2	4,2	32,85	0,0062735	1,7857	111680000	3	P07951	P07951	Tropomyosin beta chain	TPM2
301490000	160120000	336720000	424920000	311690000	285840000	209610000	239000000	390430000	400540000	1706400000	812300000	419100000	1651700000	827450000	717000000	724520000	1005700000	541950000	493160000	136660000	130050000	325150000	309270000	224800000	365360000	313800000	388690000	552870000				45	22	0	86,6	55,6	0	32,989	0	303,49	43986000000	490	P07951-2	P07951-2	Tropomyosin beta chain	TPM2
103850000	89850000	110240000	82873000	142130000	120790000	118700000	69334000	110580000	88431000	84837000	97839000	133450000	81125000	131960000	136270000	61576000	116690000	109620000	87315000	155060000	160750000	67694000	145660000	137440000	120940000	128550000	94348000	87559000				18	18	18	54,8	54,8	54,8	50,212	0	142,74	10010000000	278	P07954-2;P07954	P07954-2;P07954	Fumarate hydratase, mitochondrial	FH
614350000	670190000	1042200000	696660000	905860000	375220000	386220000	111970000	346330000	917550000	417160000	453780000	426150000	503410000	607650000	415630000	482190000	230560000	343300000	326360000	46945000	144640000	175020000	99107000	45086000	136140000	444400000	370910000	394210000				53	53	14	51,9	51,9	17,1	129,38	0	323,31	31428000000	832	P07996;P07996-2	P07996;P07996-2	Thrombospondin-1	THBS1
2789500	1863800	1709600	4682200	2348300	2864500	2848600	4752600	2466200	2329000	8744300	5590600	5100200	6244200	10804000	2831900	12170000	8906600	7597300	10107000	10944000	8664300	11726000	4841100	11022000	8898300	6141100	4164600	2607600				3	3	3	9,4	9,4	9,4	80,692	0	84,079	549030000	27	P08047;P08047-3;P08047-2	P08047;P08047-3;P08047-2	Transcription factor Sp1	SP1
724800000	352820000	1051900000	1087900000	506400000	944490000	1500800000	733160000	1290900000	731550000	284270000	142600000	176950000	556190000	202050000	931280000	155750000	985000000	1445900000	125120000	151960000	355860000	264870000	473030000	127220000	164560000	609800000	590220000	582600000				70	70	70	77,4	77,4	77,4	129,31	0	323,31	51188000000	1093	P08123	P08123	Collagen alpha-2(I) chain	COL1A2
1580900000	936110000	1365300000	1352700000	1290400000	1677400000	1009200000	1129700000	1587300000	1404400000	2595700000	2070000000	1777900000	1904900000	1630300000	1802100000	2251700000	2091400000	1049600000	1308900000	934440000	571920000	1232900000	1147800000	1638900000	1574000000	1296200000	1362700000	1505800000				55	55	55	78,5	78,5	78,5	75,872	0	323,31	127620000000	1525	P08133;P08133-2	P08133;P08133-2	Annexin A6	ANXA6
6494300	19971000	12578000	3293300	3382200	7889200	11288000	3180600	9250100	4968300	6055900	3649000	11664000	3693500	7895100	8550500	2114200	4049700	7948400	2725500	8139400	7219900	3925800	4931400	3946600	5076400	2663800	1758500	2590100				10	3	2	52,3	22,3	18,7	22,006	0,00038226	2,7269	580370000	18	P08134	P08134	Rho-related GTP-binding protein RhoC	RHOC
0	0	1123900	1636200	0	1102000	1218300	4516500	1062200	1553800	0	0	0	0	0	0	0	1443800	0	0	624860	0	1396400	0	0	1016600	1483300	0	0				1	1	1	5,2	5,2	5,2	39,759	0	4,6592	47596000	1	P08174-4;P08174;P08174-3;P08174-5;P08174-2;P08174-6;P08174-7	P08174-4;P08174;P08174-3;P08174-5;P08174-2;P08174-6;P08174-7	Complement decay-accelerating factor	CD55
64359000	51725000	81350000	59660000	60109000	60394000	92609000	61044000	110480000	129610000	96566000	101440000	36547000	57043000	27136000	58583000	110590000	98984000	58698000	41237000	52541000	78325000	128590000	170960000	120210000	82122000	87202000	91209000	92797000				24	24	24	46,9	46,9	46,9	57,944	0	216,63	6846100000	241	P08195-2;P08195-3;P08195;P08195-4	P08195-2;P08195-3;P08195;P08195-4	4F2 cell-surface antigen heavy chain	SLC3A2
0	0	212610	0	0	167110	0	0	0	0	0	0	202010	0	0	1196900	0	0	124060	0	0	0	0	0	0	0	0	0	0				2	2	2	5,7	5,7	5,7	58,345	0	6,7889	28763000	2	P08236-3;P08236-2;P08236	P08236-3;P08236-2;P08236	Beta-glucuronidase	GUSB
54409000	32515000	38077000	12698000	23809000	83697000	29482000	20647000	61502000	30844000	90344000	36442000	19304000	7625700	36616000	42821000	7401800	32111000	12274000	56592000	17962000	12218000	12589000	46127000	40225000	53752000	26630000	5938800	18926000				15	13	13	26,3	24,4	24,4	85,182	0	63,427	2570100000	76	P08237;P08237-3;P08237-2	P08237;P08237-3;P08237-2	ATP-dependent 6-phosphofructokinase, muscle type	PFKM
2284400000	1555300000	2281300000	1754400000	2197900000	2895200000	2168300000	2866600000	2810400000	2458100000	3831700000	3065200000	1958400000	3025200000	2804500000	2138500000	2239500000	3370800000	1734100000	2587000000	1825000000	2308600000	4415900000	3316000000	3934900000	3640600000	2393200000	2551500000	2912900000				56	54	29	71,3	69,6	45,6	83,263	0	323,31	232840000000	1796	P08238;Q58FF7	P08238	Heat shock protein HSP 90-beta	HSP90AB1
25240000	26690000	19212000	25333000	33720000	30840000	36615000	36846000	31300000	27991000	61920000	45760000	51965000	61804000	51576000	37728000	52844000	51192000	46469000	43361000	103470000	107580000	76862000	77911000	62855000	73043000	35272000	37305000	39266000				27	27	27	44,7	44,7	44,7	69,81	0	148,32	4662800000	216	P08240;P08240-2	P08240;P08240-2	Signal recognition particle receptor subunit alpha	SRPR
14479000	5293100	19991000	15387000	7373700	34770000	37816000	26183000	37796000	41127000	35770000	17415000	16223000	10016000	14152000	29145000	7153400	27704000	40630000	7168600	35089000	57588000	45262000	71657000	60346000	25620000	35969000	31351000	39575000				17	17	17	39,1	39,1	39,1	62,168	0	76,278	3066000000	135	P08243-2;P08243;P08243-3	P08243-2;P08243;P08243-3	Asparagine synthetase [glutamine-hydrolyzing]	ASNS
0	0	0	0	0	0	2148700	0	0	1921200	2198100	0	0	1776100	2137000	0	0	0	0	0	0	3601800	0	0	0	0	3217400	0	2618200	+			1	1	1	5,1	5,1	5,1	20,757	1	-2	51998000	2	P08247-2;P08247	P08247-2;P08247	Synaptophysin	SYP
80647000	69839000	65287000	79423000	100350000	156940000	68675000	132840000	98496000	72975000	24672000	31361000	17662000	11270000	29513000	8837800	55659000	19102000	10780000	51881000	12959000	7299700	24678000	9794300	22563000	22673000	86696000	66208000	64011000				23	23	1	49,8	49,8	2,7	73,881	0	154,15	3805400000	193	P08253;P08253-2	P08253;P08253-2	72 kDa type IV collagenase;PEX	MMP2
0	3561500	0	0	0	0	0	0	627640	0	0	0	0	0	0	0	0	0	1185700	0	0	0	0	0	0	0	0	843770	671760	+			23	1	1	52,8	1,8	1,8	68,83	1	-2	16218000	1	P08253-3	P08253-3	72 kDa type IV collagenase;PEX	MMP2
682910	661740	896290	0	0	942450	1115600	816910	654520	0	0	0	877270	0	561840	1141500	0	0	1735500	0	1998100	1142400	0	876780	0	0	0	0	0				3	3	3	10,5	10,5	10,5	33,264	0	4,1531	56626000	4	P08397-4;P08397-3;P08397-2;P08397	P08397-4;P08397-3;P08397-2;P08397	Porphobilinogen deaminase	HMBS
4728300	1704800	1244400	3811200	1005200	135800000	56550000	83680000	57380000	10519000	0	185700	1553600	0	538870	195800	4715800	1879100	2948700	1056200	6769100	16746000	13609000	3860500	2490600	20507000	26472000	16871000	14823000				15	15	15	27,5	27,5	27,5	85,513	0	82,162	1424900000	72	P08473	P08473	Neprilysin	MME
1739600	0	559830	1479600	1434600	2491700	0	988310	765220	0	1345300	0	0	1244500	0	0	0	0	0	0	0	0	1019200	0	0	869790	0	0	0				2	2	2	7,7	7,7	7,7	47,442	0,00038737	2,896	34886000	2	P08476	P08476	Inhibin beta A chain	INHBA
0	2844200	0	0	0	0	0	0	0	0	0	0	0	0	0	0	0	0	0	0	0	0	0	0	0	0	0	0	0				1	1	1	10,7	10,7	10,7	12,353	0,00038454	2,8092	5822100	1	P08493;P08493-2	P08493;P08493-2	Matrix Gla protein	MGP
31721000	21489000	43093000	28300000	34839000	30228000	26468000	21320000	35781000	25142000	16621000	23870000	37150000	23200000	23015000	27207000	16846000	17625000	26057000	17393000	27298000	16057000	14921000	31696000	20000000	25006000	19116000	25851000	27394000				13	13	13	38,2	38,2	38,2	40,188	0	52,698	2299100000	94	P08559-3;P08559;P08559-4;P08559-2;P29803	P08559-3;P08559;P08559-4;P08559-2	Pyruvate dehydrogenase E1 component subunit alpha, somatic form, mitochondrial	PDHA1
0	0	0	0	0	0	0	0	0	0	1796700	1401600	1584600	2806800	0	0	0	0	0	0	0	0	0	0	0	0	0	0	0				2	2	2	7,2	7,2	7,2	40,076	0	3,8979	21739000	1	P08571	P08571	Monocyte differentiation antigen CD14;Monocyte differentiation antigen CD14, urinary form;Monocyte differentiation antigen CD14, membrane-bound form	CD14
4741700	5713900	7413600	1482100	0	0	0	1546900	1802500	1673800	15203000	3697200	3052500	34541000	7234200	1539700	10748000	4617900	4474800	6282400	1790300	5070900	1790100	0	0	2592600	0	1548100	0				6	6	6	4,9	4,9	4,9	167,55	0	28,255	349600000	20	P08572	P08572	Collagen alpha-2(IV) chain;Canstatin	COL4A2
6670400	21644000	11886000	4551900	8983700	7155700	7206100	3536400	10196000	3819200	6272200	12029000	4433300	6746700	2876600	10309000	3263600	11542000	3724600	6424200	3689400	5254700	2130800	12752000	8116400	9842700	8688200	6897600	9828100				8	8	8	37,5	37,5	37,5	35,422	0	53,899	851330000	43	P08574	P08574	Cytochrome c1, heme protein, mitochondrial	CYC1
18063000	8561600	5575300	8597600	10171000	10354000	19794000	5155700	14924000	5743600	13285000	17321000	21196000	9238600	10563000	17342000	11506000	21604000	31413000	16164000	41707000	44138000	21227000	27729000	14361000	36862000	9561600	7221100	9992300				7	5	5	35,1	28,4	28,4	25,486	0	26,45	1640200000	31	P08579	P08579	U2 small nuclear ribonucleoprotein B	SNRPB2
1568800	0	0	0	1454000	779380	0	1693100	535750	0	0	0	1211200	0	0	0	2344800	0	1058300	1414500	0	0	849840	0	612140	783250	0	0	1676100				2	2	2	6,5	6,5	6,5	51,033	0,00019662	3,0814	35296000	2	P08603-2;P08603	P08603-2;P08603	Complement factor H	CFH
20052000	14854000	16342000	46269000	28487000	39210000	44991000	82812000	27048000	34588000	88569000	53545000	46518000	87859000	55103000	37401000	113830000	66982000	47922000	113400000	63694000	70471000	158170000	63857000	100880000	100300000	79255000	62816000	65643000				16	16	16	31,1	31,1	31,1	51,556	0	55,506	5707000000	200	P08621;P08621-2;P08621-3;P08621-4	P08621;P08621-2;P08621-3	U1 small nuclear ribonucleoprotein 70 kDa	SNRNP70
23033000	24436000	22059000	23518000	29360000	22555000	19022000	33062000	15320000	36952000	89869000	50781000	18594000	105890000	47592000	20055000	65643000	65421000	29250000	30147000	17602000	59210000	55373000	33370000	40558000	55348000	23732000	28933000	21582000				14	14	14	18,9	18,9	18,9	114,54	0	95,224	3313100000	108	P08648	P08648	Integrin alpha-5;Integrin alpha-5 heavy chain;Integrin alpha-5 light chain	ITGA5
7590700	7137100	6934600	25715000	10479000	17509000	9044300	17273000	15235000	7520900	17331000	18066000	12022000	13611000	17586000	17677000	13517000	19434000	14940000	17091000	20173000	17829000	15920000	15338000	18308000	24945000	12396000	14544000	13716000				11	11	9	27,7	27,7	22,2	54,681	0	120,82	1333500000	60	P08651-2;P08651-4;P08651-3;P08651;P08651-5;P08651-6;Q12857-3;O00712-2;O00712;O00712-4;O00712-5;Q12857-2;Q12857;Q12857-4	P08651-2;P08651-4;P08651-3;P08651;P08651-5;P08651-6	Nuclear factor 1 C-type	NFIC
36654000000	22606000000	32951000000	32221000000	33168000000	33287000000	22549000000	28747000000	27025000000	29741000000	31695000000	39598000000	36624000000	25399000000	32680000000	39941000000	33693000000	40287000000	23375000000	31530000000	22917000000	9567800000	22764000000	23918000000	43494000000	32279000000	27848000000	36240000000	36927000000				75	75	64	94,6	94,6	84,8	53,651	0	323,31	2742700000000	8917	P08670;P14136-3;P14136;P14136-2	P08670	Vimentin	VIM
105940000	57667000	122050000	102270000	83870000	207390000	145250000	76798000	247050000	133240000	329060000	153450000	177040000	177900000	60313000	171500000	220590000	357490000	97298000	78844000	85105000	52620000	158930000	241350000	333260000	405220000	111760000	115500000	138450000				13	13	13	65,9	65,9	65,9	15,55	0	127,1	15771000000	315	P08708;REV__Q9H089	P08708	40S ribosomal protein S17	RPS17
38604000	23716000	28607000	17827000	26620000	29895000	25312000	26909000	25868000	21352000	31874000	15528000	13580000	22560000	33782000	11420000	20789000	30594000	25956000	26502000	50871000	47159000	36935000	43593000	36757000	38203000	40512000	32925000	32601000				14	6	6	43,5	24,3	24,3	40,532	0	85,948	2500600000	84	P08754	P08754	Guanine nucleotide-binding protein G(k) subunit alpha	GNAI3
1586000000	1048400000	1246600000	1601200000	2136500000	1185800000	838320000	887750000	1482300000	1260900000	920200000	1417600000	1880100000	1007000000	1272500000	3095000000	1722600000	1203600000	820460000	1277800000	400630000	204840000	655460000	738950000	870280000	770990000	1125400000	1149400000	1254500000				31	31	31	79,4	79,4	79,4	35,936	0	323,31	93352000000	857	P08758	P08758	Annexin A5	ANXA5
174790000	146420000	316510000	131000000	113990000	346600000	349790000	181360000	512520000	272860000	367290000	281880000	334160000	253010000	232510000	625530000	414360000	366100000	193910000	222650000	191990000	178810000	297370000	643540000	363020000	551780000	162370000	170040000	166960000				16	16	16	58	58	58	32,854	0	311,35	31490000000	579	P08865	P08865	40S ribosomal protein SA	RPSA
128840000	165010000	120470000	56663000	112520000	33460000	26294000	22596000	37122000	46981000	16427000	33006000	47866000	8557000	33962000	30647000	27938000	23164000	27694000	25091000	27134000	19894000	10822000	12703000	31156000	19588000	35296000	35182000	37688000				9	9	9	48,7	48,7	48,7	17,271	0	53,858	4458000000	130	P08962-3;P08962-2;P08962	P08962-3;P08962-2;P08962	CD63 antigen	CD63
0	0	0	0	0	0	0	0	0	0	618990	596760	966790	424450	0	928280	0	0	0	0	0	0	664970	2900100	511230	967500	0	483500	0				2	2	2	7,5	7,5	7,5	38,632	0	6,2884	34316000	1	P09001	P09001	39S ribosomal protein L3, mitochondrial	MRPL3
50776000	21177000	28692000	29610000	38518000	33065000	54337000	32585000	40351000	34439000	30337000	29507000	52321000	21280000	38716000	42913000	16354000	30676000	59076000	22434000	128610000	120650000	35957000	65905000	43149000	52224000	35669000	38629000	36433000				10	10	8	42,9	42,9	37,6	31,279	0	77,304	4194800000	122	P09012	P09012	U1 small nuclear ribonucleoprotein A	SNRPA
0	7263500	0	2994000	0	3428900	3955100	5434800	4678300	16384000	0	1462400	4840000	2226200	0	4061400	1734700	5011700	2080800	1833800	1693500	0	2856300	1687100	2926400	5723000	2859200	5643200	4886600				3	3	3	18,7	18,7	18,7	17,254	0	4,9572	255830000	5	P09038-2;P09038-3;P09038-1;P09038	P09038-2;P09038-3;P09038-1;P09038	Fibroblast growth factor 2	FGF2
9977900	21897000	15710000	20050000	5750200	15180000	7732200	0	8037000	7789200	17840000	12956000	8363900	9742800	4343600	4881500	14859000	17312000	5834900	14481000	3998600	17989000	9669500	8597300	20955000	3771000	12339000	10767000	15143000				10	7	7	38	27,4	27,4	47,268	0	47,712	919930000	38	P09104;P09104-2	P09104;P09104-2	Gamma-enolase	ENO2
33107000	29282000	37527000	42803000	17499000	36600000	15908000	26416000	29582000	20164000	24399000	27548000	27251000	33686000	46499000	22423000	46851000	17694000	20953000	41839000	22044000	10960000	19489000	20949000	29129000	32314000	16911000	19412000	26148000				16	16	16	59	59	59	44,292	0	113,94	2476400000	136	P09110;P09110-2	P09110;P09110-2	3-ketoacyl-CoA thiolase, peroxisomal	ACAA1
7673400	5117500	4778000	14199000	7665100	10644000	11137000	15099000	7125500	7740700	22113000	16913000	12474000	32081000	14456000	5628800	36577000	11742000	20370000	27943000	24999000	18297000	34438000	13059000	15582000	17297000	4976100	7027900	12210000				5	5	5	46,5	46,5	46,5	16,156	0	60,025	1301300000	35	P09132;P09132-2	P09132	Signal recognition particle 19 kDa protein	SRP19
125560000	114770000	245570000	203440000	88630000	333660000	165320000	280540000	304650000	455250000	183520000	150490000	84837000	196090000	69442000	187580000	136700000	211270000	52000000	212680000	64474000	66808000	192930000	172410000	113500000	105190000	181760000	150300000	161250000				11	11	11	69	69	69	23,356	0	323,31	17878000000	404	P09211	P09211	Glutathione S-transferase P	GSTP1
14826000	9026600	14698000	18905000	9619200	39337000	14824000	32752000	26090000	19586000	22496000	25331000	17270000	17249000	14908000	20905000	18510000	29801000	13155000	20078000	17573000	38913000	19453000	18676000	49426000	53391000	34502000	30512000	20553000				3	3	3	24,5	24,5	24,5	17,394	0	17,292	2432800000	64	P09234	P09234	U1 small nuclear ribonucleoprotein C	SNRPC
3215900000	2268600000	3222100000	2459200000	2295500000	4233300000	4052700000	2989700000	4367000000	3601700000	1956900000	2894400000	3587300000	1528400000	2742400000	3561800000	2338400000	2408400000	2418600000	1991400000	2339900000	1878500000	1691000000	3225300000	2719700000	2680300000	2112700000	2975700000	2911200000				13	13	13	95,6	95,6	95,6	14,716	0	273,68	251150000000	1285	P09382	P09382	Galectin-1	LGALS1
11676000	23440000	16676000	19480000	8746900	16305000	13551000	21212000	15133000	16154000	15387000	9927800	19060000	14025000	17246000	7324500	12585000	17577000	10193000	22804000	22838000	13425000	16669000	7664200	16786000	8158800	11517000	13775000	12505000				9	9	9	51,6	51,6	51,6	25,789	0	57,916	1321800000	74	P09417;P09417-2	P09417;P09417-2	Dihydropteridine reductase	QDPR
87307000	14599000	62795000	117930000	69936000	167670000	157990000	78768000	192010000	133040000	107420000	124920000	140540000	113420000	79249000	267020000	110160000	154640000	93859000	128010000	133980000	100450000	121470000	328140000	138810000	181470000	78672000	104710000	130710000				14	14	10	51,6	51,6	34,4	24,893	0	134,59	13465000000	366	P09429;B2RPK0	P09429;B2RPK0	High mobility group protein B1;Putative high mobility group protein B1-like 1	HMGB1;HMGB1P1
622060	0	0	0	0	0	0	0	0	0	2922600	1503000	3586100	0	0	0	0	660600	7025000	1599400	982460	0	0	0	0	0	1397100	1762600	0				4	4	4	16,9	16,9	16,9	36,842	0	6,5293	64347000	4	P09467	P09467	Fructose-1,6-bisphosphatase 1	FBP1
86761000	87407000	194190000	123410000	68199000	99607000	140140000	122070000	173680000	136910000	98501000	70638000	119520000	187160000	104630000	108560000	101700000	129000000	88638000	78869000	73194000	22450000	161500000	89995000	45007000	64205000	107860000	85453000	115530000				13	13	13	43,9	43,9	43,9	34,632	0	96,177	8895700000	306	P09486	P09486	SPARC	SPARC
0	13014000	0	6072400	2080600	4651900	0	0	0	0	1206500	0	0	0	0	0	0	0	0	0	10830000	1240800	1240500	0	0	1092700	0	0	2006300				9	2	0	49,2	8,8	0	21,252	0,00038812	2,9333	121200000	7	P09488-2;P09488	P09488-2;P09488	Glutathione S-transferase Mu 1	GSTM1
62537000	54633000	85121000	86374000	148200000	32316000	29938000	25845000	47609000	48495000	133910000	85447000	54062000	174940000	108360000	67985000	85636000	81069000	182270000	81362000	7772000	17610000	11838000	11154000	6174900	19280000	61739000	48870000	71550000				45	3	0	83,8	8,5	0	32,708	0	6,5744	5096200000	40	P09493	P09493	Tropomyosin alpha-1 chain	TPM1
147950000	127310000	125200000	85417000	108150000	71028000	59752000	34904000	108540000	169730000	528660000	148720000	174080000	368660000	92860000	106100000	218310000	221740000	212020000	169830000	12793000	11770000	85378000	57548000	40674000	55756000	138350000	138250000	143940000				48	2	0	85,9	9,9	0	32,876	0	13,619	10852000000	113	P09493-3	P09493-3	Tropomyosin alpha-1 chain	TPM1
2537800000	958120000	3250400000	1597600000	2073700000	1552000000	1181800000	1065600000	2584700000	2428300000	7423100000	4738300000	2635700000	6253900000	3462400000	3043100000	6350900000	4848800000	2547800000	2420500000	731470000	494940000	1282300000	933060000	866480000	1415300000	2347200000	2918700000	3615600000				48	48	0	86,3	86,3	0	32,847	0	323,31	208150000000	1139	P09493-4;P09493-10	P09493-4;P09493-10	Tropomyosin alpha-1 chain	TPM1
6633700	11475000	4988000	31408000	12591000	14858000	9555400	29077000	6553900	8338700	9669400	11025000	8529200	8662200	12662000	3001400	13538000	10776000	8639700	42081000	15569000	9685900	24391000	7277900	24347000	10371000	14669000	24682000	20356000				29	4	2	67,3	14,3	9	28,385	0	24,008	1117800000	31	P09493-5	P09493-5	Tropomyosin alpha-1 chain	TPM1
29096000	37336000	42036000	35070000	28218000	3614100	3289800	0	9472900	12496000	33622000	43738000	32300000	55666000	80697000	36591000	17712000	16561000	61638000	35054000	1334800	1385400	1454000	4235400	6196900	2205900	21787000	19010000	20994000				40	6	0	81,7	14,8	0	32,816	0	20,136	1910000000	48	P09493-8	P09493-8	Tropomyosin alpha-1 chain	TPM1
281310000	163290000	167160000	154910000	164110000	129000000	110840000	135820000	135460000	127620000	111850000	194930000	112170000	150960000	157780000	84072000	112060000	136580000	114380000	93230000	135350000	201750000	142970000	118800000	163380000	166600000	139870000	181670000	195340000				12	12	12	39,9	39,9	39,9	23,662	0	53,301	12025000000	225	P09496-2;P09496-4;P09496-3;P09496;P09496-5	P09496-2;P09496-4;P09496-3;P09496;P09496-5	Clathrin light chain A	CLTA
62066000	89708000	59569000	54623000	60533000	32706000	38741000	46385000	34740000	40885000	30269000	41223000	57581000	75563000	86583000	35821000	81387000	36490000	47637000	55485000	48435000	60705000	46449000	40002000	60828000	33851000	36928000	41620000	47902000				10	10	10	31,3	31,3	31,3	23,181	0	32,712	4227500000	117	P09497-2;P09497	P09497-2;P09497	Clathrin light chain B	CLTB
269360000	211610000	222690000	184540000	266720000	217550000	137530000	124820000	132950000	150130000	57004000	135300000	149140000	65488000	159020000	117500000	73613000	68967000	100540000	113410000	70104000	74969000	51053000	74821000	69409000	102620000	138110000	132690000	118220000				21	21	21	63,3	63,3	63,3	35,882	0	123,52	10552000000	378	P09525;P09525-2	P09525;P09525-2	Annexin A4	ANXA4
30898000	27070000	22399000	36616000	50010000	31387000	20322000	34351000	17469000	19797000	23644000	22441000	31691000	39333000	35235000	31821000	56829000	29511000	37061000	42453000	35126000	6447700	20210000	16570000	18408000	25217000	19114000	27298000	27745000				21	21	21	43,9	43,9	43,9	45,098	0	119,84	2429500000	129	P09543-2;P09543	P09543-2;P09543	2,3-cyclic-nucleotide 3-phosphodiesterase	CNP
60531000	109070000	35580000	44374000	41659000	66975000	67967000	47893000	31276000	70691000	23193000	32968000	64785000	11560000	52892000	57616000	43445000	45627000	51937000	35118000	25591000	26846000	21223000	63954000	46714000	56290000	32454000	44749000	31587000				13	13	13	53,8	53,8	53,8	32,818	0	90,83	4595300000	256	P09601	P09601	Heme oxygenase 1	HMOX1
51736000	26489000	47794000	77605000	47987000	38499000	39062000	40726000	38479000	25112000	76801000	43985000	50387000	59860000	65964000	46213000	96936000	63584000	48686000	76488000	40438000	51087000	54521000	19829000	17962000	32165000	55445000	37867000	44934000				24	24	24	26,1	26,1	26,1	123,97	0	129,41	4032300000	189	P09619;P09619-2	P09619	Platelet-derived growth factor receptor beta	PDGFRB
75770000	110710000	76790000	86809000	105850000	85400000	84166000	92785000	67847000	65834000	71271000	85946000	97452000	74939000	105210000	60239000	47796000	73516000	80823000	84549000	127250000	128340000	68185000	64793000	94372000	117360000	70875000	76807000	69899000				15	15	15	37,7	37,7	37,7	54,177	0	98,884	7267500000	201	P09622;P09622-3;P09622-2	P09622;P09622-3;P09622-2	Dihydrolipoyl dehydrogenase, mitochondrial	DLD
519770000	169380000	335670000	605570000	397360000	571760000	511420000	602760000	591650000	448350000	739060000	738510000	478680000	553520000	670930000	718580000	846370000	1052700000	427080000	387210000	538120000	412380000	795150000	791940000	1247900000	1117200000	491680000	777500000	880590000				19	16	16	55,6	53,2	53,2	38,746	0	185,38	54581000000	427	P09651;P09651-3;P09651-2;Q32P51	P09651;P09651-3;P09651-2;Q32P51	Heterogeneous nuclear ribonucleoprotein A1;Heterogeneous nuclear ribonucleoprotein A1, N-terminally processed;Heterogeneous nuclear ribonucleoprotein A1-like 2	HNRNPA1;HNRNPA1L2
13876000	21457000	11729000	2586400	7940700	12592000	24302000	3023200	15982000	6854200	6539000	7226900	25112000	4374300	11478000	14574000	2742100	8414900	34802000	2928500	75327000	65977000	4474600	25726000	12506000	21202000	12112000	6624300	7008700				10	10	10	37,3	37,3	37,3	28,415	0	36,656	1700100000	79	P09661	P09661	U2 small nuclear ribonucleoprotein A	SNRPA1
10057000	23553000	6167900	15023000	10210000	8241200	11826000	18337000	3781500	9184700	4384700	12870000	13724000	15925000	5296600	18584000	22065000	10097000	9619200	31096000	11435000	17290000	14685000	13222000	11970000	19601000	8618200	7952700	7224000				7	7	7	37,3	37,3	37,3	8,7813	0	8,0429	1143000000	37	P09669	P09669	Cytochrome c oxidase subunit 6C	COX6C
0	0	0	4738700	991890	776090	865240	3259600	0	0	0	0	590030	0	1108600	0	838080	495000	0	1221000	958840	0	0	0	0	0	0	0	0				2	2	2	3,9	3,9	3,9	76,684	0	4,2872	41161000	3	P09871	P09871	Complement C1s subcomponent;Complement C1s subcomponent heavy chain;Complement C1s subcomponent light chain	C1S
35892000	21710000	28047000	51639000	28884000	59936000	47053000	88549000	45210000	33148000	95206000	53043000	56094000	63457000	73012000	51611000	160840000	99117000	59803000	70598000	89106000	109070000	112870000	74914000	170900000	111700000	72563000	73504000	66658000				40	40	40	51,6	51,6	51,6	113,08	0	181,7	6739300000	250	P09874	P09874	Poly [ADP-ribose] polymerase 1	PARP1
0	0	0	8546200	2047700	1636600	1897500	2901300	1456300	0	0	2227700	0	0	5499400	0	2011500	1370100	0	7248100	0	0	1411700	0	0	0	2201500	1621400	0				3	3	3	9,4	9,4	9,4	55,36	0	29,463	96960000	3	P09914;P09914-2	P09914;P09914-2	Interferon-induced protein with tetratricopeptide repeats 1	IFIT1
268420000	402750000	335020000	97800000	274850000	291670000	206350000	210050000	226890000	423800000	81374000	104480000	146990000	92048000	88475000	148240000	65269000	111810000	110390000	174910000	156710000	83021000	85339000	64460000	53332000	43344000	104960000	160650000	133850000				15	15	15	65	65	65	24,824	0	301,78	13322000000	272	P09936	P09936	Ubiquitin carboxyl-terminal hydrolase isozyme L1	UCHL1
81011000	89472000	57755000	68193000	69609000	57327000	49367000	43994000	52754000	48838000	34869000	48428000	51693000	32939000	72211000	49903000	22597000	39775000	46994000	47101000	60805000	52671000	28031000	34538000	32164000	25097000	47165000	43414000	34967000				22	22	22	46,2	46,2	46,2	69,284	0	174,1	4107100000	204	P09960;P09960-2;P09960-4;P09960-3	P09960;P09960-2;P09960-4;P09960-3	Leukotriene A-4 hydrolase	LTA4H
263250000	315050000	218610000	383450000	99645000	411970000	272790000	645870000	287620000	294040000	472160000	306660000	201310000	351950000	442240000	153110000	466090000	411990000	208510000	664560000	315310000	278250000	522150000	173330000	418610000	179950000	363330000	411960000	290050000				16	11	11	49,2	35,4	35,4	39,455	0	113,05	37868000000	355	P09972	P09972	Fructose-bisphosphate aldolase C	ALDOC
13767000	0	20015000	61965000	37635000	63392000	36285000	137260000	36634000	43418000	90668000	60911000	35061000	73956000	67261000	43907000	81443000	83234000	43844000	124560000	85203000	64125000	250390000	80499000	168200000	83515000	111190000	129250000	95917000				4	2	2	31,2	18,8	18,8	13,509	0	6,8338	6136500000	40	Q71UI9;P0C0S5;Q71UI9-3;Q71UI9-4;Q71UI9-2;Q71UI9-5	Q71UI9;P0C0S5;Q71UI9-3;Q71UI9-4;Q71UI9-2	Histone H2A.V;Histone H2A.Z	H2AFV;H2AFZ
81949000	117190000	107280000	107180000	80569000	223040000	154540000	143460000	498500000	144970000	250510000	108790000	180400000	115430000	90160000	462940000	156860000	356800000	253880000	49948000	487700000	223890000	74255000	640820000	795860000	263460000	142360000	187860000	154470000				7	7	1	64,1	64,1	8,6	13,936	0	41,065	22768000000	259	Q99878;Q96KK5;Q9BTM1;P0C0S8;Q16777;Q6FI13;P20671;Q9BTM1-2;Q96QV6	Q99878;Q96KK5;Q9BTM1;P0C0S8;Q16777;Q6FI13;P20671;Q9BTM1-2;Q96QV6	Histone H2A type 1-J;Histone H2A type 1-H;Histone H2A.J;Histone H2A type 1;Histone H2A type 2-C;Histone H2A type 2-A;Histone H2A type 1-D;Histone H2A type 1-A	HIST1H2AJ;HIST1H2AH;H2AFJ;HIST1H2AG;HIST2H2AC;HIST2H2AA3;HIST1H2AD;HIST1H2AA
0	567960	685510	0	0	6142100	617350	2112600	12868000	7624400	0	0	696000	0	781480	917210	0	1485800	580150	743370	470750	0	0	3005300	1293300	0	1387700	1530400	0				4	4	3	19,7	19,7	16,8	27,507	0	9,0285	143940000	5	P0CG30;P0CG29	P0CG30;P0CG29	Glutathione S-transferase theta-2B;Glutathione S-transferase theta-2	GSTT2B;GSTT2
0	0	0	0	0	912600	0	795030	662300	0	997760	0	674850	0	0	0	0	1129900	0	0	647040	0	1084500	993510	3489600	0	0	1004000	0				1	1	1	13,7	13,7	13,7	9,1135	0,0029363	2,1143	41482000	2	P0DJ07	P0DJ07	Protein PET100 homolog, mitochondrial	PET100
513630000	533200000	516970000	397360000	351230000	388870000	380170000	332500000	340200000	287990000	212080000	256030000	373510000	233170000	233510000	184320000	294970000	225680000	275270000	230680000	157910000	169860000	227760000	289210000	238380000	181550000	393420000	302450000	313250000				33	29	15	60,1	55,5	29,5	70,051	0	242,42	24282000000	613	P0DMV9;P0DMV8;P0DMV8-2	P0DMV9;P0DMV8;P0DMV8-2	Heat shock 70 kDa protein 1B;Heat shock 70 kDa protein 1A	HSPA1B;HSPA1A
27794000	9042000	8085800	17035000	14660000	20888000	18291000	21278000	23389000	11239000	24273000	19560000	24333000	16709000	20704000	19425000	21426000	22312000	41580000	22333000	69842000	48849000	22777000	32941000	32472000	49118000	25575000	15165000	19365000				8	8	8	39,2	39,2	39,2	27,872	0	63,78	2484700000	80	P0DN76;Q01081;Q01081-2;Q01081-4;Q8WU68-3;Q8WU68;Q01081-3;Q8WU68-2	P0DN76;Q01081;Q01081-2;Q01081-4;Q8WU68-3;Q8WU68	Splicing factor U2AF 35 kDa subunit;Splicing factor U2AF 26 kDa subunit	U2AF1;U2AF1L4
535090	0	8650800	4367100	2139000	19591000	47081000	28216000	19690000	9324100	5820000	2275000	2155800	3067300	2210100	6177300	4693600	3483400	11599000	2928000	16492000	52072000	34669000	29573000	25136000	13091000	24055000	21556000	19119000				13	13	13	30,9	30,9	30,9	60,586	0	101,68	1338200000	52	P0DN79;P35520;P35520-2	P0DN79;P35520;P35520-2	Cystathionine beta-synthase	CBS
786740000	804030000	951730000	1591400000	1479800000	795580000	691150000	719710000	918510000	1168000000	1590100000	2075400000	567880000	1436200000	852290000	824180000	1505600000	1073400000	410240000	1962200000	480870000	260840000	1760600000	1016000000	1361000000	1227500000	1112100000	1166500000	1180100000				13	13	13	85,2	85,2	85,2	16,837	0	222,6	93426000000	877	P0DP25;P0DP24;P0DP23;P27482;P02585	P0DP25;P0DP24;P0DP23
1232400	0	1024600	0	0	1204900	1342100	1249500	1617900	1090500	1288400	3084700	1068200	1484700	1701200	795350	889170	1360000	888830	1489700	2121300	1769100	4062400	2596900	1820700	1221400	0	1162200	1923300				3	3	3	30,1	30,1	30,1	15,237	0	8,8018	123800000	3	P0DPB6;P0DPB5	P0DPB6
16307000	25434000	11641000	14105000	16329000	13538000	9705600	18194000	12951000	8288000	10815000	11227000	14164000	9748800	15509000	8035700	10261000	9033200	23998000	12743000	24708000	13820000	11639000	11146000	8059200	13153000	16663000	11371000	11722000				13	13	13	28,1	28,1	28,1	60,67	0	62,894	1136500000	61	P10155;P10155-3;P10155-5;P10155-4;P10155-2	P10155;P10155-3;P10155-5;P10155-4	60 kDa SS-A/Ro ribonucleoprotein	TROVE2
15380000	28428000	17441000	10460000	14519000	4963000	9273000	5540800	2330700	6432000	1308400	2171700	12776000	4126500	8359200	4462100	2348700	1652900	16317000	10487000	4469400	4767900	0	1075800	475810	1238900	2803700	4020800	2361400				6	6	6	9,1	9,1	9,1	105,32	0	19,356	528160000	40	P10253	P10253	Lysosomal alpha-glucosidase;76 kDa lysosomal alpha-glucosidase;70 kDa lysosomal alpha-glucosidase	GAA
44337000	17006000	46424000	43024000	18798000	29878000	24240000	25909000	20667000	34267000	42189000	46807000	20433000	61407000	33885000	32556000	33833000	32925000	10885000	45993000	7212100	10604000	20596000	16601000	26081000	32658000	31120000	35754000	31688000				12	12	10	60,1	60,1	47,7	23,48	0	52,794	2918200000	165	P10301	P10301	Ras-related protein R-Ras	RRAS
11091000	2559800	4127100	26961000	0	9599600	2020100	4360100	1641000	2144100	33063000	13826000	19910000	13203000	24915000	6837000	20207000	9483100	2578000	26933000	0	0	0	0	4275400	1364400	10721000	12254000	7445500				18	1	0	53,2	3,8	0	40,976	0	10,255	741660000	30	P10316	P10316	HLA class I histocompatibility antigen, A-69 alpha chain	HLA-A
3499200	3051000	0	0	5475900	0	0	2607800	0	1810500	2750600	0	1970500	2920000	0	1764900	0	7076400	0	3395600	0	0	1549200	0	1825300	1355700	0	0	0				13	3	3	49,7	13,9	13,9	40,648	0	19,973	119440000	3	P10321	P10321	HLA class I histocompatibility antigen, Cw-7 alpha chain	HLA-C
0	1564300	0	0	0	0	899920	0	372330	0	0	0	1258000	0	0	974440	0	0	766590	0	3752100	4422900	0	483530	0	0	0	0	0				3	3	2	5,8	5,8	4,1	67,585	0	4,2224	56610000	5	P10398	P10398	Serine/threonine-protein kinase A-Raf	ARAF
111740000	43821000	4253600	148040000	127180000	44854000	88720000	9003000	68841000	0	128560000	130430000	141140000	147650000	19934000	95670000	145230000	0	1293900	0	221940000	78988000	120690000	14463000	18826000	137220000	268730000	152150000	11728000				13	4	4	39,3	13,7	13,7	21,865	0	12,982	7204500000	43	P10412;P22492	P10412	Histone H1.4	HIST1H1E
0	1357200	910660	0	0	0	0	0	0	913770	3078400	2638700	0	0	0	639860	0	0	0	1825400	0	0	0	0	0	0	0	0	0			+	2	2	2	10,5	10,5	10,5	32,355	0	5,1533	31052000	3	P10451-3;P10451-4;P10451-5;P10451-2;P10451;CON__P31096	P10451-3;P10451-4;P10451-5;P10451-2;P10451;CON__P31096	Osteopontin	SPP1
23521000	21159000	22108000	11448000	7019000	14235000	26776000	12180000	25212000	8895200	9851500	8991600	26948000	6119500	11420000	21441000	11642000	10731000	22976000	10077000	40002000	24904000	13480000	29890000	16963000	22265000	12131000	11870000	10728000				16	16	16	38,2	38,2	38,2	68,996	0	54,726	1794400000	126	P10515	P10515	Dihydrolipoyllysine-residue acetyltransferase component of pyruvate dehydrogenase complex, mitochondrial	DLAT
0	0	404360	528350	0	622200	629630	1173800	647110	490450	485660	842100	475140	0	560190	0	752220	727870	0	0	452160	0	1143100	0	0	428370	592790	785050	592360				1	1	1	0,8	0,8	0,8	211,68	0,0089631	1,5426	31248000	1	P10586-2;P10586	P10586-2;P10586	Receptor-type tyrosine-protein phosphatase F	PTPRF
862030000	985290000	910060000	589730000	761130000	558690000	788040000	540590000	509870000	725800000	181140000	221890000	306780000	146260000	323190000	220790000	81338000	338050000	430660000	277820000	637760000	422340000	292450000	338960000	169350000	136040000	410160000	556080000	452630000				8	8	8	65,7	65,7	65,7	11,737	0	21,704	34206000000	206	P10599;P10599-2	P10599;P10599-2	Thioredoxin	TXN
21904000	63182000	22223000	33033000	28673000	12235000	16060000	16839000	10217000	12936000	6615000	13219000	12421000	15156000	11609000	12361000	8777500	4487500	13482000	18897000	32574000	61465000	12181000	24121000	13576000	22464000	13768000	13117000	14886000				7	7	7	46,5	46,5	46,5	13,696	0	19,395	1696500000	63	P10606	P10606	Cytochrome c oxidase subunit 5B, mitochondrial	COX5B
76296000	80070000	51183000	124630000	105680000	39226000	20060000	45327000	34042000	32325000	27840000	39823000	30710000	48407000	47657000	35391000	58953000	39166000	32840000	79219000	16281000	48769000	9015300	12247000	28111000	28895000	43014000	48642000	30327000				8	8	8	16,8	16,8	16,8	52,488	0	56,003	3264100000	85	P10619-2;P10619	P10619-2;P10619	Lysosomal protective protein;Lysosomal protective protein 32 kDa chain;Lysosomal protective protein 20 kDa chain	CTSA
47568000	37373000	36153000	6710300	32084000	9608500	44381000	8567500	28491000	11583000	1193500	1912200	12918000	1754200	2972500	9668100	4510700	4472800	13960000	2392100	8943200	9367100	0	20408000	2441800	6482400	4806800	8420600	12217000				3	3	3	19,4	19,4	19,4	17,598	0	14,037	1074700000	42	P10620;P10620-2	P10620;P10620-2	Microsomal glutathione S-transferase 1	MGST1
76440000	64868000	68218000	73557000	35853000	88273000	60565000	109390000	58167000	66349000	80211000	123630000	70825000	100860000	133730000	74674000	164340000	129190000	72531000	156130000	37847000	43146000	116280000	66865000	80410000	63113000	97693000	88513000	108440000				17	17	17	45,1	45,1	45,1	42,981	0	94,441	7019900000	235	P10644;P10644-2;P31321	P10644;P10644-2	cAMP-dependent protein kinase type I-alpha regulatory subunit;cAMP-dependent protein kinase type I-alpha regulatory subunit, N-terminally processed	PRKAR1A
1081000	2535000	1272400	636530	0	0	1150100	0	0	557010	0	490200	4748700	635440	0	1221700	0	0	673440	0	587730	6832000	0	1113500	516570	405940	0	0	0				1	1	1	2,4	2,4	2,4	50,688	0,0081129	1,5756	80394000	2	P10645	P10645	Chromogranin-A;Vasostatin-1;Vasostatin-2;EA-92;ES-43;Pancreastatin;SS-18;WA-8;WE-14;LF-19;Catestatin;AL-11;GV-19;GR-44;ER-37;GE-25;Serpinin-RRG;Serpinin;p-Glu serpinin precursor	CHGA
1052700	909730	872420	1844100	0	584350	804570	0	615160	0	0	0	0	0	703850	0	0	0	0	0	0	0	0	0	0	285510	0	0	0				2	2	2	9,9	9,9	9,9	35,015	0	3,6648	20369000	1	P10646;P10646-2	P10646;P10646-2	Tissue factor pathway inhibitor	TFPI
0	2151200	1154200	4213700	0	1514300	1182000	2071000	0	1051500	2355400	1148600	0	1273800	3113000	364750	2272400	2150500	2083200	4015400	1842500	1560500	0	0	0	0	2510200	1390700	0				3	3	3	20,8	20,8	20,8	28,627	0	34,684	108170000	10	P10746	P10746	Uroporphyrinogen-III synthase	UROS
57840000	37949000	58072000	72884000	56707000	84022000	53279000	44072000	73141000	64644000	50813000	45009000	42621000	55433000	64763000	29016000	10244000	60158000	29906000	37551000	27743000	17770000	39547000	40894000	56306000	40370000	48140000	48527000	59158000				11	11	11	57,4	57,4	57,4	31,462	0	94,204	4319700000	183	P10768	P10768	S-formylglutathione hydrolase	ESD
484460000	509860000	727550000	459570000	489150000	854400000	688850000	860960000	910640000	758620000	789790000	627260000	661750000	652130000	571520000	871610000	888790000	905200000	631900000	635570000	969050000	992440000	1121900000	1687400000	1774500000	1554800000	654980000	645280000	610380000				42	42	42	76,6	76,6	76,6	61,054	0	323,31	80054000000	1210	P10809;P10809-2	P10809	60 kDa heat shock protein, mitochondrial	HSPD1
3136500	5166200	9269600	23813000	6266000	55934000	13562000	33237000	61826000	26595000	0	0	707380	2691400	641280	0	1382300	0	705730	758050	2385300	0	2354300	590840	1331500	1521500	11472000	7575000	8852400				7	7	7	26,4	26,4	26,4	48,803	0	66,908	787990000	32	P10909-4;P10909-6;P10909;P10909-5;P10909-2;P10909-3	P10909-4;P10909-6;P10909;P10909-5;P10909-2;P10909-3	Clusterin;Clusterin beta chain;Clusterin alpha chain	CLU
0	1962500	0	0	0	925840	851570	1439300	13864000	1449600	0	600500	746250	0	0	0	0	0	573190	0	0	0	0	842720	0	0	1353900	0	0				3	3	3	15,8	15,8	15,8	40,165	0	33,114	81565000	4	P10915	P10915	Hyaluronan and proteoglycan link protein 1	HAPLN1
3300100000	2615200000	2674900000	2218800000	1949000000	2705900000	2583700000	1923700000	2833100000	2614200000	2460100000	2854500000	2876400000	1939300000	2541000000	3615900000	1699700000	2298100000	2701200000	1839400000	6732700000	4202200000	2529100000	4166500000	3792200000	3530600000	2473100000	2807200000	2888800000				53	53	52	66,5	66,5	66,5	72,332	0	323,31	266430000000	2239	P11021	P11021	78 kDa glucose-regulated protein	HSPA5
149330000	133920000	140530000	204700000	147850000	70096000	79428000	115070000	48318000	91308000	274610000	149140000	155080000	318330000	296270000	73210000	249440000	177880000	114240000	304900000	99690000	127960000	212330000	128470000	153940000	202020000	156580000	152210000	145840000				54	54	54	41,3	41,3	41,3	177,6	0	323,31	13317000000	610	P11047;REV__Q9NQS7-2;REV__Q9NQS7	P11047	Laminin subunit gamma-1	LAMC1
0	2431300	1695000	5483000	0	3619900	0	5400800	1092700	2787100	4782000	4322400	5421000	5204100	10076000	1803000	6234400	3986100	0	7241900	4075800	7920500	8731600	1644000	4972600	0	0	4712300	8345000	+			2	1	1	1,2	0,7	0,7	223,9	1	-2	330880000	7	P11055	P11055	Myosin-3	MYH3
0	2502600	2672200	4559100	0	3778300	1161800	1961100	3954400	1719600	2064500	3377000	1475800	0	1973700	2262000	9052600	3715000	790360	11903000	699340	535640	6655100	2428800	3161600	3729500	0	1919400	3424800				6	6	6	14,9	14,9	14,9	48,344	0	22,109	238640000	17	P11117;P11117-2	P11117;P11117-2	Lysosomal acid phosphatase	ACP2
2488400000	2860500000	2531500000	1499100000	2104200000	2004100000	2328600000	1670400000	2099400000	2255900000	2235600000	2590300000	3057700000	1794900000	2304100000	2412500000	1744800000	2281600000	2470200000	1698500000	2455400000	2349800000	2087800000	3194200000	2175800000	2763700000	1779600000	2082500000	1986400000				46	45	30	74,1	74,1	53,3	70,897	0	323,31	210140000000	1760	P11142;P11142-2	P11142;P11142-2	Heat shock cognate 71 kDa protein	HSPA8
4470100	2534800	4643500	2410900	1990100	11085000	3396900	1873200	10961000	17300000	2694600	7180900	6223800	1567800	2231200	2412300	1089800	1550600	2243200	1066900	9301200	9167000	16265000	28957000	11399000	17048000	8792700	11005000	7498100				7	7	6	13,2	13,2	12	54,083	0	63,135	658910000	34	P11166	P11166	Solute carrier family 2, facilitated glucose transporter member 1	SLC2A1
0	5270100	4405700	2534800	6772900	2606900	0	3390700	2394200	4509200	3592900	3200600	2839700	2554000	4576000	2957400	2803500	2451600	3149700	3658100	2666300	7803900	4425300	2788400	4253700	4085900	4830800	3444900	4253500				5	4	4	11,5	10,3	10,3	53,924	0	10,701	284790000	6	P11169;Q8TDB8-4;Q8TDB8-2;Q8TDB8;Q8TDB8-5;Q8TDB8-3	P11169;Q8TDB8-4;Q8TDB8-2;Q8TDB8;Q8TDB8-5	Solute carrier family 2, facilitated glucose transporter member 3;Solute carrier family 2, facilitated glucose transporter member 14	SLC2A3;SLC2A14
0	0	0	1562400	0	1176800	0	874820	0	1584000	1211200	0	0	0	2032000	1029900	1015300	0	0	878850	0	0	0	957490	0	0	0	984250	0				2	2	2	2,8	2,8	2,8	81,234	0,00038395	2,775	39431000	4	P11171-7;P11171-5;P11171-2;P11171;P11171-6;P11171-4;P11171-3	P11171-7;P11171-5;P11171-2;P11171;P11171-6;P11171-4;P11171-3	Protein 4.1	EPB41
2013200	2520100	2541000	2610400	3490400	1363500	1780800	2120300	8577500	2108200	2657700	2405100	5600700	2220300	1495500	4670600	2009700	1792900	2687700	2206900	6712400	3196200	2273000	5755000	1511400	1960100	5832600	0	3378100				9	9	9	20,6	20,6	20,6	52,221	0	16,491	292250000	13	P11172;P11172-3;P11172-2;P11172-4	P11172;P11172-3;P11172-2;P11172-4	Uridine 5-monophosphate synthase;Orotate phosphoribosyltransferase;Orotidine 5-phosphate decarboxylase	UMPS
46202000	65447000	48307000	31894000	41813000	26105000	43220000	29157000	40876000	34460000	23911000	33993000	50209000	29549000	22988000	49762000	52152000	25747000	49437000	22065000	79043000	97300000	26150000	40405000	31653000	33473000	28796000	28115000	28225000				12	12	12	41,1	41,1	41,1	37,2	0	70,499	3926600000	205	P11177-2;P11177;P11177-3	P11177-2;P11177;P11177-3	Pyruvate dehydrogenase E1 component subunit beta, mitochondrial	PDHB
3093100	1922700	3119800	3396900	4477500	1481700	1200600	1294000	1642800	2889900	818040	1234200	1176600	1868300	1262500	1119900	577890	663350	1293100	883970	2040600	0	1241300	1335800	866330	2627300	1260500	948140	1216900				5	5	5	12	12	12	53,486	0	3,5798	141940000	9	P11182	P11182	Lipoamide acyltransferase component of branched-chain alpha-keto acid dehydrogenase complex, mitochondrial	DBT
192580000	215220000	191100000	208400000	215590000	141720000	220910000	164170000	170690000	180710000	65455000	100490000	138520000	65215000	166430000	126690000	43870000	70197000	163210000	115560000	170680000	190250000	81366000	142430000	174640000	86008000	138300000	154570000	136350000				46	46	38	57,8	57,8	47,3	96,695	0	201,46	13019000000	455	P11216	P11216	Glycogen phosphorylase, brain form	PYGB
47246000	23342000	40765000	28967000	26802000	50101000	34439000	38532000	49557000	71056000	16454000	28427000	19632000	21184000	27506000	21069000	20877000	20918000	9620700	24496000	14275000	11970000	28413000	28054000	27322000	29115000	46506000	47687000	47023000				9	5	5	45,1	21,8	21,8	23,567	0	21,128	2285800000	80	P11233	P11233	Ras-related protein Ral-A	RALA
5739400	23936000	4344600	4569000	6840500	7585400	4542000	2503800	7837200	12756000	3150100	10853000	6663800	1877200	10152000	11964000	8580200	7317600	1741000	12958000	1721500	14783000	8940600	11015000	7186600	12080000	6565500	7577200	9026900				10	10	6	43,2	43,2	19,9	23,408	0	23,622	767290000	38	P11234;P11234-3;P11234-2	P11234;P11234-3;P11234-2	Ras-related protein Ral-B	RALB
215520	0	0	0	0	309640	0	0	140230	0	0	0	289960	0	302890	0	0	231130	0	0	217600	253810	0	265310	0	0	0	0	0				3	3	3	4,1	4,1	4,1	137,73	0	4,3713	9052800	7	P11274-2;P11274	P11274-2;P11274	Breakpoint cluster region protein	BCR
248010000	582940000	196860000	108600000	267170000	79640000	145110000	65437000	81573000	85980000	33758000	52026000	192050000	40928000	89385000	84375000	40777000	39702000	206130000	58714000	98576000	180970000	23399000	54060000	29036000	28436000	14549000	54631000	78379000				8	8	8	18	18	18	44,882	0	29,973	8619900000	95	P11279;P11279-2	P11279;P11279-2	Lysosome-associated membrane glycoprotein 1	LAMP1
18304000	25440000	16337000	18302000	33130000	14298000	21023000	18937000	11156000	15302000	13196000	12708000	20168000	11900000	23051000	20881000	15535000	8069800	18708000	21249000	19040000	18706000	14915000	15520000	20439000	22619000	19286000	16462000	13523000				9	9	9	26,4	26,4	26,4	46,588	0	25,359	1419900000	85	P11310;P11310-2	P11310;P11310-2	Medium-chain specific acyl-CoA dehydrogenase, mitochondrial	ACADM
12627000	4466700	11628000	16009000	19781000	34731000	30282000	63322000	25558000	23246000	75352000	44692000	28762000	43751000	33785000	25378000	92539000	54644000	26111000	51332000	88969000	281060000	189660000	93019000	175920000	143620000	49049000	64578000	62214000				31	31	31	39,9	39,9	39,9	90,725	0	208,02	6058700000	165	P11387;Q969P6-2;Q969P6	P11387	DNA topoisomerase 1	TOP1
4737900	1787500	2937600	6765000	1933700	14760000	6232200	13570000	6990300	7995600	50725000	40038000	37793000	19088000	12079000	6379200	57469000	16404000	18289000	11378000	5866300	6246500	30266000	31155000	19270000	37456000	12701000	14160000	23530000				21	21	15	17,6	17,6	13	174,38	0	68,806	1577600000	88	P11388;P11388-2;P11388-3;P11388-4	P11388;P11388-2;P11388-3;P11388-4	DNA topoisomerase 2-alpha	TOP2A
347230000	411280000	269810000	195410000	270470000	221560000	296380000	261500000	250800000	281880000	112940000	172940000	172640000	105410000	147470000	195070000	113950000	132320000	176840000	187700000	145040000	178560000	146660000	174210000	137310000	94424000	211540000	185720000	196680000				31	31	31	62,5	62,5	62,5	59,256	0	166,45	16780000000	412	P11413;P11413-2;P11413-3	P11413;P11413-2;P11413-3	Glucose-6-phosphate 1-dehydrogenase	G6PD
7007800	4721900	4046400	5363900	9129400	5738900	5320500	8416800	3998200	6621200	3561200	5503400	3277000	2805600	7979700	3234700	3736600	5494200	3164400	5592900	3664400	5361600	5622000	3797000	5682100	6953500	7193400	7574600	7221800				4	4	4	28,7	28,7	28,7	17,776	0	13,067	422270000	37	P11441	P11441	Ubiquitin-like protein 4A	UBL4A
18088000	24939000	11946000	15350000	15527000	18864000	13908000	29230000	13814000	11999000	14115000	21041000	20403000	12776000	28094000	15984000	13205000	11275000	23750000	28231000	26163000	33281000	16092000	13952000	31913000	21419000	26110000	26891000	23095000				19	19	19	22,3	22,3	22,3	129,63	0	99	1783000000	106	P11498;P11498-2	P11498;P11498-2	Pyruvate carboxylase, mitochondrial	PC
0	0	0	0	0	0	0	0	0	0	1369500	1163000	0	2420500	0	0	0	994150	0	0	0	520650	0	0	0	0	0	0	0				6	3	3	2,6	1,6	1,6	271,04	0,0079435	1,587	69919000	2	P11532-3;P11532-2;P11532-4;P11532;P11532-8;P11532-7;P11532-5;P11532-6;P11532-10;P11532-9	P11532-3;P11532-2;P11532-4;P11532;P11532-8;P11532-7;P11532-5;P11532-6;P11532-10;P11532-9	Dystrophin	DMD
108680000	131740000	116640000	171340000	111660000	164420000	158410000	189220000	125440000	127600000	148650000	122090000	171810000	110340000	205270000	105620000	83644000	151060000	154040000	156970000	194400000	325160000	185370000	142760000	192480000	146310000	177150000	179260000	171580000				41	41	40	50,7	50,7	49,9	101,56	0	175,38	13383000000	418	P11586	P11586	C-1-tetrahydrofolate synthase, cytoplasmic;Methylenetetrahydrofolate dehydrogenase;Methenyltetrahydrofolate cyclohydrolase;Formyltetrahydrofolate synthetase;C-1-tetrahydrofolate synthase, cytoplasmic, N-terminally processed	MTHFD1
44474000	60967000	35615000	42371000	45728000	68435000	47449000	62964000	42360000	48686000	38261000	40696000	34454000	50739000	46112000	28824000	37816000	30795000	35829000	48328000	72357000	76288000	68934000	47032000	91078000	69130000	89688000	63436000	71599000				47	47	47	28,1	28,1	28,1	274,37	0	251,95	4716300000	220	P11717	P11717	Cation-independent mannose-6-phosphate receptor	IGF2R
135760000	228630000	172450000	114310000	118490000	121140000	159680000	99421000	129710000	126110000	42776000	38048000	96220000	31082000	61951000	76439000	30194000	42465000	136110000	50071000	159370000	231750000	47636000	62013000	44918000	33860000	105800000	86413000	83238000				15	15	15	38,2	38,2	38,2	39,724	0	94,835	8299400000	247	P11766	P11766	Alcohol dehydrogenase class-3	ADH5
1226000	1130400	2106900	0	0	1041000	1211400	0	2108400	810140	0	748340	1872600	0	0	940630	0	0	918700	606470	862760	0	0	2083500	0	0	0	0	0				3	2	2	11,9	9,2	9,2	33,729	0	5,2607	59879000	4	P11802	P11802	Cyclin-dependent kinase 4	CDK4
15099000	5266800	10095000	9430000	4099500	16514000	12378000	17294000	15215000	24082000	26001000	15058000	10880000	17985000	14330000	18249000	26858000	25514000	12295000	7419500	12171000	35502000	6438600	9831700	13559000	4837200	9176800	16590000	8932600				10	10	4	42,5	42,5	18,6	34,769	0	52,814	1489600000	69	P11908;P11908-2	P11908;P11908-2	Ribose-phosphate pyrophosphokinase 2	PRPS2
86127000	53868000	78376000	62189000	44053000	115570000	99636000	99810000	173230000	102130000	132620000	124050000	115940000	144090000	89854000	205180000	214400000	160870000	66954000	125080000	98030000	179490000	152450000	166630000	191250000	211000000	75125000	79179000	68087000				34	34	22	63,1	63,1	42,5	70,67	0	323,31	12296000000	398	P11940;P11940-2;Q9H361;Q4VXU2;Q4VXU2-2	P11940;P11940-2	Polyadenylate-binding protein 1	PABPC1
32188000	18609000	44805000	35939000	28962000	136280000	79871000	103120000	71044000	63619000	203350000	139220000	105340000	101450000	85844000	56283000	140020000	208100000	57678000	79589000	63981000	41548000	162490000	135700000	146760000	242370000	105240000	113600000	108750000				14	14	14	72	72	72	28,768	0	122,58	10074000000	237	P12004	P12004	Proliferating cell nuclear antigen	PCNA
69816000	136120000	77724000	44118000	58739000	63145000	95669000	57257000	69943000	87946000	43927000	50276000	78402000	47728000	59766000	76131000	24534000	54768000	90143000	40964000	119920000	119290000	45950000	107180000	48970000	42727000	62283000	49830000	69543000				25	25	20	60,5	60,5	50,9	57,41	0	88,419	6170600000	217	P12081;P12081-4;P12081-2;P12081-3	P12081;P12081-4;P12081-2;P12081-3	Histidine--tRNA ligase, cytoplasmic	HARS
1163400	2358800	1033000	1345600	1140300	21620000	14645000	4122500	35759000	15890000	1561300	476430	1840500	0	1006800	2522900	3275200	1616800	2403800	4396400	0	0	3167400	1996700	2262900	0	4086500	11151000	3166200				12	10	10	11,3	10,3	10,3	176,62	0	91,671	444890000	22	P12107-3;P12107;P12107-2;P12107-4	P12107-3;P12107;P12107-2;P12107-4	Collagen alpha-1(XI) chain	COL11A1
670410000	391130000	721860000	767240000	540070000	1180600000	790410000	834550000	762560000	877350000	388370000	232560000	193760000	471810000	123290000	675020000	220200000	662450000	488190000	153380000	270220000	225490000	487610000	529650000	605660000	227160000	573910000	557350000	581350000				43	43	43	60,2	60,2	60,2	108,53	0	323,31	43404000000	893	P12109	P12109	Collagen alpha-1(VI) chain	COL6A1
239600000	204320000	356810000	498260000	373730000	707190000	259770000	654480000	326080000	522930000	404190000	269980000	95893000	499980000	99736000	370370000	377850000	516640000	226590000	168620000	59743000	89226000	558990000	383830000	281640000	223960000	406500000	379680000	388600000				35	35	6	38,6	38,6	3,7	108,58	0	272,29	28745000000	652	P12110;P12110-3	P12110;P12110-3	Collagen alpha-2(VI) chain	COL6A2
2147600	11469000	4169200	13423000	4586300	5241500	3013000	10243000	1973900	5277700	5933000	2207100	2088600	3167200	3402000	1635000	11855000	3309900	5017800	4937900	2570300	0	5183100	1587200	4316100	3668700	6721900	5564800	6267000				31	2	2	41,3	2,6	2,6	97,418	0	5,6025	351950000	26	P12110-2	P12110-2	Collagen alpha-2(VI) chain	COL6A2
1602500000	1584900000	1407500000	1846200000	1698400000	2643100000	1151500000	1970700000	1139600000	2080900000	976010000	529370000	768950000	928470000	784370000	2068400000	489510000	1306600000	1404400000	521930000	1146600000	1387200000	1074100000	1513500000	953850000	849280000	1265900000	1199200000	1285900000				147	147	21	57,6	57,6	9,8	343,67	0	323,31	106630000000	2205	P12111;P12111-2;P12111-5;P12111-3	P12111;P12111-2	Collagen alpha-3(VI) chain	COL6A3
9318400	7742300	8032600	31000000	24515000	25495000	8159100	13136000	8874900	7818000	5170900	8130100	6980000	11528000	7473100	10488000	2129600	3829100	12792000	6045500	12691000	2561800	5908800	12359000	3790400	5453100	4899400	13699000	9279200				128	2	2	59,5	0,4	0,4	278,2	0	4,6007	738910000	6	P12111-4	P12111-4	Collagen alpha-3(VI) chain	COL6A3
2354700	8714300	11228000	1592100	1657500	746730	1963700	0	908920	868210	432680	1250600	4040200	1148100	700410	4714600	0	0	2564500	449780	2151600	2275900	592730	742040	0	826450	953090	0	494510				16	5	5	55	17,1	17,1	33,064	0	11,098	154100000	14	P12235	P12235	ADP/ATP translocase 1	SLC25A4
122920000	252260000	169790000	59683000	83637000	130170000	122540000	55428000	203180000	110190000	106560000	110230000	200550000	126900000	83239000	209150000	120550000	127160000	197700000	75193000	330990000	287770000	70110000	284290000	151550000	193090000	66939000	76863000	64461000				20	20	6	66,1	66,1	19,5	32,866	0	69,979	15244000000	374	P12236	P12236	ADP/ATP translocase 3;ADP/ATP translocase 3, N-terminally processed	SLC25A6
0	0	0	0	0	0	257940	551660	0	1972600	0	0	0	0	0	0	0	0	0	0	0	0	280770	0	0	0	207110	506520	0	+			7	1	1	3,8	0,9	0,9	251,7	1	-2	6726300	1	P12259	P12259	Coagulation factor V;Coagulation factor V heavy chain;Coagulation factor V light chain	F5
108240000	49037000	93635000	60953000	53298000	95083000	152470000	78239000	123120000	78542000	74403000	82859000	128160000	60720000	88002000	141080000	45795000	109460000	121120000	51816000	129610000	178790000	104090000	172590000	90741000	139500000	86070000	90796000	83400000				23	23	21	52,7	52,7	49,8	55,804	0	190,38	9284400000	319	P12268	P12268	Inosine-5-monophosphate dehydrogenase 2	IMPDH2
88639000	69028000	65521000	101410000	87433000	104600000	105920000	121390000	85087000	82837000	110120000	85719000	100470000	84753000	128080000	95986000	83796000	114180000	121560000	90446000	222640000	236230000	145760000	144990000	169810000	180680000	105160000	111670000	107060000				84	84	82	39,4	39,4	38,9	267,29	0	323,31	10610000000	485	P12270;P12270-2;Q8N302-2;Q8N302-3;Q8N302	P12270	Nucleoprotein TPR	TPR
468300	350790	0	0	0	0	0	0	0	0	0	0	382230	0	10076000	0	0	0	0	0	269630	0	0	0	0	0	492650	562870	513560				2	2	2	17,8	17,8	17,8	16,572	0	5,5843	45096000	2	P12273	P12273	Prolactin-inducible protein	PIP
4539100	17187000	25466000	62364000	23989000	611820	0	0	216480	2756000	12153000	46049000	22931000	80363000	43537000	9747700	48233000	12151000	37659000	35985000	451130	0	0	0	0	0	12176000	17612000	11141000				9	9	8	37,3	37,3	35,7	42,644	0	92,678	1479800000	96	P12277;P06732;P12532;P12532-2	P12277	Creatine kinase B-type	CKB
2912000	0	1333800	2566300	3662600	788400	1906300	0	902110	1549200	0	0	1761400	1850100	2013400	1237200	0	0	0	2628500	2131200	0	0	1479000	2666800	0	0	0	2061600				2	2	2	5,4	5,4	5,4	50,47	0	4,8652	91488000	10	P12694;P12694-2	P12694;P12694-2	2-oxoisovalerate dehydrogenase subunit alpha, mitochondrial	BCKDHA
0	0	8919700	0	0	23782000	11361000	1195600	16745000	10273000	63068000	26647000	13883000	20181000	3117600	10498000	4070100	33007000	1403600	7761000	0	0	9643300	8021200	20469000	23209000	10826000	0	0				67	1	1	80,2	2,5	2,5	103,06	0	30,007	1150700000	33	P12814;P35609-2;P35609;Q08043	P12814	Alpha-actinin-1	ACTN1
[truncated: 4,764 more rows]

## Sheet: 2 - Processed data (log2)
CC_hOB_1	CC_hOB_2	CC_hOB_3	CC_hOB_4	CC_hOB_5	CC_MSC_1	CC_MSC_2	CC_MSC_3	CC_MSC_4	CC_MSC_5	hOB_1	hOB_2	hOB_3	hOB_4	hOB_5	hOB_6	hOB_7	hOB_8	hOB_9	hOB_10	MSC_1	MSC_2	MSC_3	MSC_4	MSC_5	MSC_6	pool-QC1	pool-QC2	pool-QC3	T: Protein IDs	T: Majority protein IDs	T: Protein names	T: Gene names	T: UniProt names
[truncated: 5,622 more rows]

[truncated: 1 more sheets: 3 - Significant MSC vs hOB]
